# Supplementary material for: PORA1/2-dependent chlorophyll biosynthesis coordinates with carotenoid accumulation to drive petal color patterning in Liriodendron
Source: For Res (Fayettev). 2025 Jul 14;5:e013. doi: 10.48130/forres-0025-0013 (PMC12441795; doi:10.48130/forres-0025-0013)
Supplement: Supplementary file 1 — Supplementary data to this article can be found online. [file FR-2025-5-0013-Supplementary.zip]

Archive with 16 entries (16 files):
- 10.48130_forres-0025-0013-Suppl-FigureS1.pdf
- 10.48130_forres-0025-0013-Suppl-FigureS2.pdf
- 10.48130_forres-0025-0013-Suppl-FigureS3.pdf
- 10.48130_forres-0025-0013-Suppl-FigureS4.pdf
- 10.48130_forres-0025-0013-Suppl-FigureS5.pdf
- 10.48130_forres-0025-0013-Suppl-FigureS6.pdf
- 10.48130_forres-0025-0013-Suppl-FigureS7.pdf
- 10.48130_forres-0025-0013-Suppl-TableS1.xls
- 10.48130_forres-0025-0013-Suppl-TableS2.xls
- 10.48130_forres-0025-0013-Suppl-TableS3.xls
- 10.48130_forres-0025-0013-Suppl-TableS4.xls
- 10.48130_forres-0025-0013-Suppl-TableS5.xls
- 10.48130_forres-0025-0013-Suppl-TableS6.xls
- 10.48130_forres-0025-0013-Suppl-TableS7.xls
- 10.48130_forres-0025-0013-Suppl-TableS8.xls
- 10.48130_forres-0025-0013-Suppl-TableS9.xls
