# Supplementary material for: PORA1/2-dependent chlorophyll biosynthesis coordinates with carotenoid accumulation to drive petal color patterning in Liriodendron
Source: For Res (Fayettev). 2025 Jul 14;5:e013. doi: 10.48130/forres-0025-0013 (PMC12441795; doi:10.48130/forres-0025-0013)
Supplement: Supplementary file 1 — Supplementary data to this article can be found online. [file FR-2025-5-0013-Supplementary.zip › 10.48130_forres-0025-0013-Suppl-TableS1.xls]

## Sheet: Table S1
Table S1 Gene cloning and fluorescence quantitative PCR primers
DL_ZDS1-F	GCAGGAGACATAGCACGAA
DL_ZDS1-R	CCACCAACACCACCAACT
DL_CRTISO1-F	AGTTGGAGTGCCAGTCGTCA
DL_CRTISO1-R	CCTTGTCCCTCAATGTAATAATCT
DL_LCYE-F	GGCAACACTGTGATTCCTT
DL_LCYE-R	CTTTCCACCTCAACCTCCA
DL-PORA1-F	GCTCTATCAGAAACAGGGAAAT
DL-PORA1-R	AGGTGCATCACGGTGTAGTT
DL-PORA2-F	CTGGTGGCTTGACTGGACTG
DL-PORA2-R	TAGAGGGAGGCGAAGGTGAT
DL-CRTZ2-F	CCACCAAATCCACCATACAG
DL-CRTZ2-R	TGATCTCCTTCTCCAGCTCTT
DL-CRTZ3-F	TGGCTGTCGCTGCTGTTTAT
DL-CRTZ3-R	CTTGCCCAGAACTCCATTCC
DL-LCYB-F	CTACCGATGGAAGACATACAGG
DL-LCYB-R	CATTGGGATAACGCACCTTT
DL-ZISO-F	AGTTGGAGTGCCAGTCGTCA
DL-ZISO-R	CCTTGTCCCTCAATGTAATAATCT
DL-PPH5-F	ATTCCAGTATTGTAATTCCAGGTC
DL-PPH5-R	GAAGAAATAGCAACGGTGGG
DL-SGR8-F	GAAGGTTCTGTTCTTGGGAGTG
DL-SGR8-R	CGAGGGTGATCTTGGAGGTA
CL_LhLCYE-F	ATGGAGTGTTTTGGTGTTCGTC
CL_LhLCYE-R1	CATACACGCTTGCCATGTGTCA
CL_LhLCYE-R2	TAGGGTGAGATATGTTCTTACCAAGAT
CL_LhLCYE-R2	TAGGGTGAGATATGTTCTTACCAAGAT
