# Supplementary material for: PORA1/2-dependent chlorophyll biosynthesis coordinates with carotenoid accumulation to drive petal color patterning in Liriodendron
Source: For Res (Fayettev). 2025 Jul 14;5:e013. doi: 10.48130/forres-0025-0013 (PMC12441795; doi:10.48130/forres-0025-0013)
Supplement: Supplementary file 1 — Supplementary data to this article can be found online. [file FR-2025-5-0013-Supplementary.zip › 10.48130_forres-0025-0013-Suppl-TableS2.xls]

## Sheet: Table S2
Table S2 Transcriptome data quality statistics
Raw Reads	Clean reads	Clean bases	Error(%)	Q20(%)	Q30(%)	GC(%)
54479228	53713450	8.06G	0.03	97.11	92.36	48.34
60332204	59372704	8.91G	0.03	96.75	91.61	48.37
60151476	59306186	8.9G	0.03	96.81	91.73	48.04
63654636	62421308	9.36G	0.03	96.94	92.01	48.01
47083076	46281180	6.94G	0.03	96.98	92.06	48.12
54681840	53944276	8.09G	0.03	96.7	91.49	48.11
51581616	50750234	7.61G	0.03	96.94	91.99	48.06
53746796	52491204	7.87G	0.03	97.03	92.2	47.54
53431238	52577532	7.89G	0.03	96.64	91.43	48.31
56993424	56240008	8.44G	0.03	97.07	92.23	48.27
56554196	55899152	8.38G	0.03	96.64	91.32	48.32
58658408	57892988	8.68G	0.03	96.79	91.64	48.64
671348138	660890222	99.13G	0.03	96.87	91.84	48.18
