# Supplementary material for: PORA1/2-dependent chlorophyll biosynthesis coordinates with carotenoid accumulation to drive petal color patterning in Liriodendron
Source: For Res (Fayettev). 2025 Jul 14;5:e013. doi: 10.48130/forres-0025-0013 (PMC12441795; doi:10.48130/forres-0025-0013)
Supplement: Supplementary file 1 — Supplementary data to this article can be found online. [file FR-2025-5-0013-Supplementary.zip › 10.48130_forres-0025-0013-Suppl-TableS5.xls]

## Sheet: Table S5
Table S5 KEGG enrichment analysis of different expression patterns of unigenes
Cluster	ID	Description	GeneRatio	BgRatio	p.adjust	Count
Cluster_16	ko00908	Zeatin biosynthesis	5/309	116/26790	0.106748	5
Cluster_0	ko00908	Zeatin biosynthesis	2/286	116/26790	0.721556	2
Cluster_11	ko00908	Zeatin biosynthesis	2/546	116/26790	0.962438	2
Cluster_10	ko00908	Zeatin biosynthesis	2/1329	116/26790	0.996485	2
Cluster_9	ko00908	Zeatin biosynthesis	6/2541	116/26790	0.999949	6
Cluster_8	ko00908	Zeatin biosynthesis	6/2510	116/26790	1	6
Cluster_16	ko00750	Vitamin B6 metabolism	4/309	94/26790	0.164908	4
Cluster_7	ko00750	Vitamin B6 metabolism	3/438	94/26790	0.702133	3
Cluster_0	ko00750	Vitamin B6 metabolism	1/286	94/26790	0.841236	1
Cluster_11	ko00750	Vitamin B6 metabolism	2/546	94/26790	0.91668	2
Cluster_8	ko00750	Vitamin B6 metabolism	9/2510	94/26790	0.931518	9
Cluster_10	ko00750	Vitamin B6 metabolism	2/1329	94/26790	0.996485	2
Cluster_9	ko00750	Vitamin B6 metabolism	10/2541	94/26790	0.999949	10
Cluster_16	ko00280	Valine, leucine and isoleucine degradation	10/309	310/26790	0.0498684	10
Cluster_0	ko00280	Valine, leucine and isoleucine degradation	5/286	310/26790	0.625943	5
Cluster_8	ko00280	Valine, leucine and isoleucine degradation	31/2510	310/26790	0.857718	31
Cluster_11	ko00280	Valine, leucine and isoleucine degradation	6/546	310/26790	0.952631	6
Cluster_3	ko00280	Valine, leucine and isoleucine degradation	3/396	310/26790	0.992508	3
Cluster_10	ko00280	Valine, leucine and isoleucine degradation	13/1329	310/26790	0.996485	13
Cluster_7	ko00280	Valine, leucine and isoleucine degradation	2/438	310/26790	0.998022	2
Cluster_9	ko00280	Valine, leucine and isoleucine degradation	24/2541	310/26790	0.999949	24
Cluster_16	ko00290	Valine, leucine and isoleucine biosynthesis	3/309	93/26790	0.3968	3
Cluster_9	ko00290	Valine, leucine and isoleucine biosynthesis	14/2541	93/26790	0.627509	14
Cluster_7	ko00290	Valine, leucine and isoleucine biosynthesis	3/438	93/26790	0.702133	3
Cluster_8	ko00290	Valine, leucine and isoleucine biosynthesis	11/2510	93/26790	0.781491	11
Cluster_0	ko00290	Valine, leucine and isoleucine biosynthesis	1/286	93/26790	0.841236	1
Cluster_11	ko00290	Valine, leucine and isoleucine biosynthesis	1/546	93/26790	0.965128	1
Cluster_3	ko00290	Valine, leucine and isoleucine biosynthesis	2/396	93/26790	0.990073	2
Cluster_10	ko00290	Valine, leucine and isoleucine biosynthesis	2/1329	93/26790	0.996485	2
Cluster_7	ko00130	Ubiquinone and other terpenoid-quinone biosynthesis	8/438	195/26790	0.328632	8
Cluster_0	ko00130	Ubiquinone and other terpenoid-quinone biosynthesis	3/286	195/26790	0.721556	3
Cluster_8	ko00130	Ubiquinone and other terpenoid-quinone biosynthesis	22/2510	195/26790	0.765488	22
Cluster_10	ko00130	Ubiquinone and other terpenoid-quinone biosynthesis	13/1329	195/26790	0.825822	13
Cluster_11	ko00130	Ubiquinone and other terpenoid-quinone biosynthesis	3/546	195/26790	0.962438	3
Cluster_16	ko00130	Ubiquinone and other terpenoid-quinone biosynthesis	1/309	195/26790	0.978006	1
Cluster_3	ko00130	Ubiquinone and other terpenoid-quinone biosynthesis	5/396	195/26790	0.990073	5
Cluster_9	ko00130	Ubiquinone and other terpenoid-quinone biosynthesis	15/2541	195/26790	0.999949	15
Cluster_0	ko00350	Tyrosine metabolism	8/286	277/26790	0.215229	8
Cluster_11	ko00350	Tyrosine metabolism	10/546	277/26790	0.390272	10
Cluster_7	ko00350	Tyrosine metabolism	8/438	277/26790	0.561868	8
Cluster_8	ko00350	Tyrosine metabolism	32/2510	277/26790	0.645342	32
Cluster_16	ko00350	Tyrosine metabolism	2/309	277/26790	0.978006	2
Cluster_3	ko00350	Tyrosine metabolism	5/396	277/26790	0.990073	5
Cluster_10	ko00350	Tyrosine metabolism	16/1329	277/26790	0.996485	16
Cluster_9	ko00350	Tyrosine metabolism	23/2541	277/26790	0.999949	23
Cluster_16	ko00380	Tryptophan metabolism	6/309	113/26790	0.038869	6
Cluster_0	ko00380	Tryptophan metabolism	3/286	113/26790	0.560382	3
Cluster_8	ko00380	Tryptophan metabolism	12/2510	113/26790	0.857718	12
Cluster_11	ko00380	Tryptophan metabolism	2/546	113/26790	0.962438	2
Cluster_3	ko00380	Tryptophan metabolism	1/396	113/26790	0.992508	1
Cluster_10	ko00380	Tryptophan metabolism	5/1329	113/26790	0.996485	5
Cluster_7	ko00380	Tryptophan metabolism	1/438	113/26790	0.998022	1
Cluster_9	ko00380	Tryptophan metabolism	3/2541	113/26790	0.999949	3
Cluster_0	ko00960	Tropane, piperidine and pyridine alkaloid biosynthesis	5/286	170/26790	0.314832	5
Cluster_11	ko00960	Tropane, piperidine and pyridine alkaloid biosynthesis	7/546	170/26790	0.390272	7
Cluster_8	ko00960	Tropane, piperidine and pyridine alkaloid biosynthesis	21/2510	170/26790	0.645342	21
Cluster_7	ko00960	Tropane, piperidine and pyridine alkaloid biosynthesis	5/438	170/26790	0.664957	5
Cluster_16	ko00960	Tropane, piperidine and pyridine alkaloid biosynthesis	1/309	170/26790	0.978006	1
Cluster_10	ko00960	Tropane, piperidine and pyridine alkaloid biosynthesis	4/1329	170/26790	0.996485	4
Cluster_9	ko00960	Tropane, piperidine and pyridine alkaloid biosynthesis	13/2541	170/26790	0.999949	13
Cluster_11	ko00730	Thiamine metabolism	6/546	80/26790	0.0957772	6
Cluster_10	ko00730	Thiamine metabolism	7/1329	80/26790	0.564292	7
Cluster_16	ko00730	Thiamine metabolism	1/309	80/26790	0.978006	1
Cluster_3	ko00730	Thiamine metabolism	1/396	80/26790	0.992508	1
Cluster_9	ko00730	Thiamine metabolism	9/2541	80/26790	0.999949	9
Cluster_8	ko00730	Thiamine metabolism	5/2510	80/26790	1	5
Cluster_11	ko00900	Terpenoid backbone biosynthesis	9/546	299/26790	0.65349	9
Cluster_16	ko00900	Terpenoid backbone biosynthesis	5/309	299/26790	0.692104	5
Cluster_7	ko00900	Terpenoid backbone biosynthesis	7/438	299/26790	0.702133	7
Cluster_8	ko00900	Terpenoid backbone biosynthesis	33/2510	299/26790	0.749665	33
Cluster_0	ko00900	Terpenoid backbone biosynthesis	3/286	299/26790	0.841236	3
Cluster_10	ko00900	Terpenoid backbone biosynthesis	18/1329	299/26790	0.945139	18
Cluster_3	ko00900	Terpenoid backbone biosynthesis	3/396	299/26790	0.992508	3
Cluster_9	ko00900	Terpenoid backbone biosynthesis	27/2541	299/26790	0.999949	27
Cluster_8	ko00430	Taurine and hypotaurine metabolism	13/2510	77/26790	0.255713	13
Cluster_0	ko00430	Taurine and hypotaurine metabolism	3/286	77/26790	0.314832	3
Cluster_7	ko00430	Taurine and hypotaurine metabolism	2/438	77/26790	0.883182	2
Cluster_11	ko00430	Taurine and hypotaurine metabolism	1/546	77/26790	0.962438	1
Cluster_16	ko00430	Taurine and hypotaurine metabolism	1/309	77/26790	0.978006	1
Cluster_10	ko00430	Taurine and hypotaurine metabolism	1/1329	77/26790	0.996485	1
Cluster_9	ko00430	Taurine and hypotaurine metabolism	7/2541	77/26790	0.999949	7
Cluster_0	ko00072	Synthesis and degradation of ketone bodies	1/286	38/26790	0.721556	1
Cluster_8	ko00072	Synthesis and degradation of ketone bodies	4/2510	38/26790	0.91095	4
Cluster_11	ko00072	Synthesis and degradation of ketone bodies	1/546	38/26790	0.91668	1
Cluster_10	ko00072	Synthesis and degradation of ketone bodies	3/1329	38/26790	0.996485	3
Cluster_9	ko00072	Synthesis and degradation of ketone bodies	5/2541	38/26790	0.999949	5
Cluster_11	ko04122	Sulfur relay system	2/546	65/26790	0.839056	2
Cluster_9	ko04122	Sulfur relay system	9/2541	65/26790	0.941707	9
Cluster_16	ko04122	Sulfur relay system	1/309	65/26790	0.968389	1
Cluster_10	ko04122	Sulfur relay system	1/1329	65/26790	0.996485	1
Cluster_8	ko04122	Sulfur relay system	3/2510	65/26790	1	3
Cluster_0	ko00920	Sulfur metabolism	6/286	173/26790	0.215229	6
Cluster_7	ko00920	Sulfur metabolism	5/438	173/26790	0.664957	5
Cluster_11	ko00920	Sulfur metabolism	5/546	173/26790	0.75206	5
Cluster_8	ko00920	Sulfur metabolism	17/2510	173/26790	0.893938	17
Cluster_3	ko00920	Sulfur metabolism	1/396	173/26790	0.992508	1
Cluster_10	ko00920	Sulfur metabolism	4/1329	173/26790	0.996485	4
Cluster_9	ko00920	Sulfur metabolism	14/2541	173/26790	0.999949	14
Cluster_3	ko00945	Stilbenoid, diarylheptanoid and gingerol biosynthesis	12/396	167/26790	0.000308986	12
Cluster_8	ko00945	Stilbenoid, diarylheptanoid and gingerol biosynthesis	35/2510	167/26790	0.000456473	35
Cluster_0	ko00945	Stilbenoid, diarylheptanoid and gingerol biosynthesis	5/286	167/26790	0.314832	5
Cluster_7	ko00945	Stilbenoid, diarylheptanoid and gingerol biosynthesis	6/438	167/26790	0.561868	6
Cluster_11	ko00945	Stilbenoid, diarylheptanoid and gingerol biosynthesis	4/546	167/26790	0.839056	4
Cluster_16	ko00945	Stilbenoid, diarylheptanoid and gingerol biosynthesis	1/309	167/26790	0.978006	1
Cluster_10	ko00945	Stilbenoid, diarylheptanoid and gingerol biosynthesis	7/1329	167/26790	0.996485	7
Cluster_9	ko00945	Stilbenoid, diarylheptanoid and gingerol biosynthesis	11/2541	167/26790	0.999949	11
Cluster_10	ko00100	Steroid biosynthesis	18/1329	222/26790	0.221021	18
Cluster_11	ko00100	Steroid biosynthesis	7/546	222/26790	0.65349	7
Cluster_16	ko00100	Steroid biosynthesis	1/309	222/26790	0.978006	1
Cluster_3	ko00100	Steroid biosynthesis	3/396	222/26790	0.990073	3
Cluster_7	ko00100	Steroid biosynthesis	4/438	222/26790	0.99279	4
Cluster_9	ko00100	Steroid biosynthesis	20/2541	222/26790	0.999949	20
Cluster_8	ko00100	Steroid biosynthesis	15/2510	222/26790	1	15
Cluster_7	ko00600	Sphingolipid metabolism	8/438	280/26790	0.561868	8
Cluster_0	ko00600	Sphingolipid metabolism	3/286	280/26790	0.841236	3
Cluster_11	ko00600	Sphingolipid metabolism	4/546	280/26790	0.962438	4
Cluster_16	ko00600	Sphingolipid metabolism	1/309	280/26790	0.978006	1
Cluster_3	ko00600	Sphingolipid metabolism	4/396	280/26790	0.990073	4
Cluster_10	ko00600	Sphingolipid metabolism	16/1329	280/26790	0.996485	16
Cluster_9	ko00600	Sphingolipid metabolism	30/2541	280/26790	0.999949	30
Cluster_8	ko00600	Sphingolipid metabolism	22/2510	280/26790	1	22
Cluster_11	ko04130	SNARE interactions in vesicular transport	7/546	219/26790	0.65349	7
Cluster_0	ko04130	SNARE interactions in vesicular transport	3/286	219/26790	0.744818	3
Cluster_3	ko04130	SNARE interactions in vesicular transport	3/396	219/26790	0.990073	3
Cluster_7	ko04130	SNARE interactions in vesicular transport	4/438	219/26790	0.99279	4
Cluster_10	ko04130	SNARE interactions in vesicular transport	9/1329	219/26790	0.996485	9
Cluster_9	ko04130	SNARE interactions in vesicular transport	21/2541	219/26790	0.999949	21
Cluster_8	ko04130	SNARE interactions in vesicular transport	14/2510	219/26790	1	14
Cluster_7	ko00909	Sesquiterpenoid and triterpenoid biosynthesis	7/438	130/26790	0.242053	7
Cluster_16	ko00909	Sesquiterpenoid and triterpenoid biosynthesis	3/309	130/26790	0.635965	3
Cluster_8	ko00909	Sesquiterpenoid and triterpenoid biosynthesis	14/2510	130/26790	0.857718	14
Cluster_0	ko00909	Sesquiterpenoid and triterpenoid biosynthesis	1/286	130/26790	0.915279	1
Cluster_11	ko00909	Sesquiterpenoid and triterpenoid biosynthesis	2/546	130/26790	0.962438	2
Cluster_3	ko00909	Sesquiterpenoid and triterpenoid biosynthesis	4/396	130/26790	0.990073	4
Cluster_10	ko00909	Sesquiterpenoid and triterpenoid biosynthesis	6/1329	130/26790	0.996485	6
Cluster_9	ko00909	Sesquiterpenoid and triterpenoid biosynthesis	5/2541	130/26790	0.999949	5
Cluster_10	ko00450	Selenocompound metabolism	21/1329	170/26790	0.00270544	21
Cluster_11	ko00450	Selenocompound metabolism	6/546	170/26790	0.65349	6
Cluster_0	ko00450	Selenocompound metabolism	3/286	170/26790	0.673774	3
Cluster_16	ko00450	Selenocompound metabolism	2/309	170/26790	0.978006	2
Cluster_3	ko00450	Selenocompound metabolism	4/396	170/26790	0.990073	4
Cluster_7	ko00450	Selenocompound metabolism	2/438	170/26790	0.998022	2
Cluster_9	ko00450	Selenocompound metabolism	18/2541	170/26790	0.999949	18
Cluster_8	ko00450	Selenocompound metabolism	11/2510	170/26790	1	11
Cluster_0	ko03020	RNA polymerase	2/286	271/26790	0.928505	2
Cluster_9	ko03020	RNA polymerase	30/2541	271/26790	0.941707	30
Cluster_11	ko03020	RNA polymerase	5/546	271/26790	0.962438	5
Cluster_16	ko03020	RNA polymerase	1/309	271/26790	0.978006	1
Cluster_3	ko03020	RNA polymerase	4/396	271/26790	0.990073	4
Cluster_10	ko03020	RNA polymerase	9/1329	271/26790	0.996485	9
Cluster_7	ko03020	RNA polymerase	3/438	271/26790	0.998022	3
Cluster_8	ko03020	RNA polymerase	22/2510	271/26790	1	22
Cluster_0	ko00740	Riboflavin metabolism	1/286	74/26790	0.841236	1
Cluster_11	ko00740	Riboflavin metabolism	1/546	74/26790	0.962438	1
Cluster_3	ko00740	Riboflavin metabolism	1/396	74/26790	0.990073	1
Cluster_10	ko00740	Riboflavin metabolism	5/1329	74/26790	0.996485	5
Cluster_7	ko00740	Riboflavin metabolism	1/438	74/26790	0.998022	1
Cluster_9	ko00740	Riboflavin metabolism	9/2541	74/26790	0.999949	9
Cluster_8	ko00740	Riboflavin metabolism	6/2510	74/26790	1	6
Cluster_8	ko04140	Regulation of autophagy	28/2510	225/26790	0.473399	28
Cluster_7	ko04140	Regulation of autophagy	7/438	225/26790	0.561868	7
Cluster_0	ko04140	Regulation of autophagy	4/286	225/26790	0.600624	4
Cluster_11	ko04140	Regulation of autophagy	4/546	225/26790	0.962438	4
Cluster_16	ko04140	Regulation of autophagy	1/309	225/26790	0.978006	1
Cluster_3	ko04140	Regulation of autophagy	3/396	225/26790	0.990073	3
Cluster_10	ko04140	Regulation of autophagy	6/1329	225/26790	0.996485	6
Cluster_9	ko04140	Regulation of autophagy	16/2541	225/26790	0.999949	16
Cluster_9	ko03060	Protein export	34/2541	267/26790	0.60482	34
Cluster_3	ko03060	Protein export	8/396	267/26790	0.611524	8
Cluster_8	ko03060	Protein export	31/2510	267/26790	0.645342	31
Cluster_0	ko03060	Protein export	2/286	267/26790	0.928505	2
Cluster_11	ko03060	Protein export	4/546	267/26790	0.962438	4
Cluster_16	ko03060	Protein export	1/309	267/26790	0.978006	1
Cluster_10	ko03060	Protein export	9/1329	267/26790	0.996485	9
Cluster_7	ko03060	Protein export	1/438	267/26790	0.998022	1
Cluster_0	ko03050	Proteasome	2/286	366/26790	0.947516	2
Cluster_11	ko03050	Proteasome	6/546	366/26790	0.962438	6
Cluster_16	ko03050	Proteasome	2/309	366/26790	0.978006	2
Cluster_3	ko03050	Proteasome	3/396	366/26790	0.992508	3
Cluster_7	ko03050	Proteasome	6/438	366/26790	0.99279	6
Cluster_10	ko03050	Proteasome	15/1329	366/26790	0.996485	15
Cluster_9	ko03050	Proteasome	34/2541	366/26790	0.999949	34
Cluster_8	ko03050	Proteasome	30/2510	366/26790	1	30
Cluster_11	ko00640	Propanoate metabolism	8/546	205/26790	0.390272	8
Cluster_8	ko00640	Propanoate metabolism	25/2510	205/26790	0.625736	25
Cluster_0	ko00640	Propanoate metabolism	2/286	205/26790	0.841236	2
Cluster_16	ko00640	Propanoate metabolism	3/309	205/26790	0.89823	3
Cluster_3	ko00640	Propanoate metabolism	4/396	205/26790	0.990073	4
Cluster_10	ko00640	Propanoate metabolism	10/1329	205/26790	0.996485	10
Cluster_7	ko00640	Propanoate metabolism	2/438	205/26790	0.998022	2
Cluster_9	ko00640	Propanoate metabolism	16/2541	205/26790	0.999949	16
Cluster_0	ko00860	porphyrin metabolism	4/286	240/26790	0.649419	4
Cluster_16	ko00860	porphyrin metabolism	3/309	240/26790	0.968389	3
Cluster_11	ko00860	porphyrin metabolism	2/546	240/26790	0.979355	2
Cluster_3	ko00860	porphyrin metabolism	5/396	240/26790	0.990073	5
Cluster_8	ko00860	porphyrin metabolism	22/2510	240/26790	0.995207	22
Cluster_10	ko00860	porphyrin metabolism	12/1329	240/26790	0.996485	12
Cluster_7	ko00860	porphyrin metabolism	3/438	240/26790	0.998022	3
Cluster_9	ko00860	porphyrin metabolism	25/2541	240/26790	0.999949	25
Cluster_10	ko00196	Photosynthesis - antenna proteins	40/1329	118/26790	4.39e-21	40
Cluster_3	ko00196	Photosynthesis - antenna proteins	1/396	118/26790	0.992508	1
Cluster_7	ko00196	Photosynthesis - antenna proteins	1/438	118/26790	0.998022	1
Cluster_9	ko00196	Photosynthesis - antenna proteins	3/2541	118/26790	0.999949	3
Cluster_8	ko00196	Photosynthesis - antenna proteins	6/2510	118/26790	1	6
Cluster_10	ko00195	Photosynthesis	35/1329	327/26790	0.000566854	35
Cluster_16	ko00195	Photosynthesis	1/309	327/26790	0.978006	1
Cluster_11	ko00195	Photosynthesis	4/546	327/26790	0.979355	4
Cluster_7	ko00195	Photosynthesis	2/438	327/26790	0.998022	2
Cluster_9	ko00195	Photosynthesis	27/2541	327/26790	0.999949	27
Cluster_8	ko00195	Photosynthesis	19/2510	327/26790	1	19
Cluster_0	ko04070	Phosphatidylinositol signaling system	8/286	308/26790	0.239067	8
Cluster_11	ko04070	Phosphatidylinositol signaling system	9/546	308/26790	0.65349	9
Cluster_16	ko04070	Phosphatidylinositol signaling system	5/309	308/26790	0.692104	5
Cluster_9	ko04070	Phosphatidylinositol signaling system	37/2541	308/26790	0.740482	37
Cluster_8	ko04070	Phosphatidylinositol signaling system	33/2510	308/26790	0.781491	33
Cluster_3	ko04070	Phosphatidylinositol signaling system	1/396	308/26790	0.992508	1
Cluster_10	ko04070	Phosphatidylinositol signaling system	8/1329	308/26790	0.996485	8
Cluster_7	ko04070	Phosphatidylinositol signaling system	4/438	308/26790	0.998022	4
Cluster_11	ko00400	Phenylalanine, tyrosine and tryptophan biosynthesis	14/546	312/26790	0.0957772	14
Cluster_0	ko00400	Phenylalanine, tyrosine and tryptophan biosynthesis	7/286	312/26790	0.314832	7
Cluster_8	ko00400	Phenylalanine, tyrosine and tryptophan biosynthesis	35/2510	312/26790	0.670209	35
Cluster_9	ko00400	Phenylalanine, tyrosine and tryptophan biosynthesis	37/2541	312/26790	0.740482	37
Cluster_16	ko00400	Phenylalanine, tyrosine and tryptophan biosynthesis	2/309	312/26790	0.978006	2
Cluster_3	ko00400	Phenylalanine, tyrosine and tryptophan biosynthesis	5/396	312/26790	0.990073	5
Cluster_10	ko00400	Phenylalanine, tyrosine and tryptophan biosynthesis	11/1329	312/26790	0.996485	11
Cluster_7	ko00400	Phenylalanine, tyrosine and tryptophan biosynthesis	5/438	312/26790	0.998022	5
Cluster_11	ko00360	Phenylalanine metabolism	11/546	223/26790	0.0957772	11
Cluster_8	ko00360	Phenylalanine metabolism	30/2510	223/26790	0.255713	30
Cluster_7	ko00360	Phenylalanine metabolism	9/438	223/26790	0.328632	9
Cluster_0	ko00360	Phenylalanine metabolism	3/286	223/26790	0.745586	3
Cluster_16	ko00360	Phenylalanine metabolism	1/309	223/26790	0.978006	1
Cluster_3	ko00360	Phenylalanine metabolism	3/396	223/26790	0.990073	3
Cluster_10	ko00360	Phenylalanine metabolism	8/1329	223/26790	0.996485	8
Cluster_9	ko00360	Phenylalanine metabolism	21/2541	223/26790	0.999949	21
Cluster_9	ko04145	Phagosome	58/2541	416/26790	0.0652221	58
Cluster_8	ko04145	Phagosome	49/2510	416/26790	0.385084	49
Cluster_0	ko04145	Phagosome	4/286	416/26790	0.841236	4
Cluster_11	ko04145	Phagosome	7/546	416/26790	0.962438	7
Cluster_16	ko04145	Phagosome	3/309	416/26790	0.978006	3
Cluster_3	ko04145	Phagosome	7/396	416/26790	0.990073	7
Cluster_10	ko04145	Phagosome	22/1329	416/26790	0.996485	22
Cluster_7	ko04145	Phagosome	3/438	416/26790	0.998022	3
Cluster_10	ko00030	Pentose phosphate pathway	24/1329	351/26790	0.463551	24
Cluster_9	ko00030	Pentose phosphate pathway	44/2541	351/26790	0.501208	44
Cluster_16	ko00030	Pentose phosphate pathway	6/309	351/26790	0.677264	6
Cluster_11	ko00030	Pentose phosphate pathway	8/546	351/26790	0.839056	8
Cluster_8	ko00030	Pentose phosphate pathway	36/2510	351/26790	0.857718	36
Cluster_0	ko00030	Pentose phosphate pathway	2/286	351/26790	0.947516	2
Cluster_3	ko00030	Pentose phosphate pathway	6/396	351/26790	0.990073	6
Cluster_7	ko00030	Pentose phosphate pathway	6/438	351/26790	0.99279	6
Cluster_0	ko00040	Pentose and glucuronate interconversions	6/286	372/26790	0.590583	6
Cluster_11	ko00040	Pentose and glucuronate interconversions	10/546	372/26790	0.738719	10
Cluster_16	ko00040	Pentose and glucuronate interconversions	4/309	372/26790	0.978006	4
Cluster_3	ko00040	Pentose and glucuronate interconversions	2/396	372/26790	0.992508	2
Cluster_10	ko00040	Pentose and glucuronate interconversions	18/1329	372/26790	0.996485	18
Cluster_7	ko00040	Pentose and glucuronate interconversions	3/438	372/26790	0.998022	3
Cluster_9	ko00040	Pentose and glucuronate interconversions	32/2541	372/26790	0.999949	32
Cluster_8	ko00040	Pentose and glucuronate interconversions	26/2510	372/26790	1	26
Cluster_16	ko00770	Pantothenate and CoA biosynthesis	7/309	211/26790	0.106748	7
Cluster_10	ko00770	Pantothenate and CoA biosynthesis	15/1329	211/26790	0.564292	15
Cluster_7	ko00770	Pantothenate and CoA biosynthesis	5/438	211/26790	0.756268	5
Cluster_0	ko00770	Pantothenate and CoA biosynthesis	1/286	211/26790	0.947516	1
Cluster_3	ko00770	Pantothenate and CoA biosynthesis	2/396	211/26790	0.992508	2
Cluster_11	ko00770	Pantothenate and CoA biosynthesis	1/546	211/26790	0.998217	1
Cluster_9	ko00770	Pantothenate and CoA biosynthesis	19/2541	211/26790	0.999949	19
Cluster_8	ko00770	Pantothenate and CoA biosynthesis	17/2510	211/26790	1	17
Cluster_8	ko00514	Other types of O-glycan biosynthesis	6/2510	22/26790	0.235532	6
Cluster_7	ko00514	Other types of O-glycan biosynthesis	1/438	22/26790	0.844121	1
Cluster_10	ko00514	Other types of O-glycan biosynthesis	1/1329	22/26790	0.996485	1
Cluster_9	ko00514	Other types of O-glycan biosynthesis	3/2541	22/26790	0.999949	3
Cluster_7	ko00511	Other glycan degradation	6/438	215/26790	0.664957	6
Cluster_8	ko00511	Other glycan degradation	23/2510	215/26790	0.831069	23
Cluster_0	ko00511	Other glycan degradation	2/286	215/26790	0.841236	2
Cluster_11	ko00511	Other glycan degradation	3/546	215/26790	0.962438	3
Cluster_16	ko00511	Other glycan degradation	2/309	215/26790	0.978006	2
Cluster_3	ko00511	Other glycan degradation	4/396	215/26790	0.990073	4
Cluster_10	ko00511	Other glycan degradation	13/1329	215/26790	0.996485	13
Cluster_9	ko00511	Other glycan degradation	18/2541	215/26790	0.999949	18
Cluster_10	ko00670	One carbon pool by folate	13/1329	124/26790	0.0944056	13
Cluster_16	ko00670	One carbon pool by folate	3/309	124/26790	0.604482	3
Cluster_9	ko00670	One carbon pool by folate	15/2541	124/26790	0.941707	15
Cluster_11	ko00670	One carbon pool by folate	1/546	124/26790	0.979355	1
Cluster_3	ko00670	One carbon pool by folate	1/396	124/26790	0.992508	1
Cluster_7	ko00670	One carbon pool by folate	2/438	124/26790	0.998022	2
Cluster_8	ko00670	One carbon pool by folate	5/2510	124/26790	1	5
Cluster_11	ko03420	Nucleotide excision repair	8/546	346/26790	0.839056	8
Cluster_16	ko03420	Nucleotide excision repair	2/309	346/26790	0.978006	2
Cluster_3	ko03420	Nucleotide excision repair	2/396	346/26790	0.992508	2
Cluster_10	ko03420	Nucleotide excision repair	15/1329	346/26790	0.996485	15
Cluster_7	ko03420	Nucleotide excision repair	1/438	346/26790	0.998022	1
Cluster_9	ko03420	Nucleotide excision repair	24/2541	346/26790	0.999949	24
Cluster_8	ko03420	Nucleotide excision repair	29/2510	346/26790	1	29
Cluster_3	ko03450	Non-homologous end-joining	1/396	87/26790	0.992508	1
Cluster_10	ko03450	Non-homologous end-joining	4/1329	87/26790	0.996485	4
Cluster_9	ko03450	Non-homologous end-joining	3/2541	87/26790	0.999949	3
Cluster_8	ko03450	Non-homologous end-joining	7/2510	87/26790	1	7
Cluster_11	ko00910	Nitrogen metabolism	12/546	220/26790	0.0596951	12
Cluster_0	ko00910	Nitrogen metabolism	4/286	220/26790	0.590583	4
Cluster_16	ko00910	Nitrogen metabolism	3/309	220/26790	0.922266	3
Cluster_3	ko00910	Nitrogen metabolism	3/396	220/26790	0.990073	3
Cluster_7	ko00910	Nitrogen metabolism	4/438	220/26790	0.99279	4
Cluster_10	ko00910	Nitrogen metabolism	11/1329	220/26790	0.996485	11
Cluster_9	ko00910	Nitrogen metabolism	14/2541	220/26790	0.999949	14
Cluster_8	ko00910	Nitrogen metabolism	12/2510	220/26790	1	12
Cluster_8	ko00760	Nicotinate and nicotinamide metabolism	21/2510	142/26790	0.255713	21
Cluster_0	ko00760	Nicotinate and nicotinamide metabolism	3/286	142/26790	0.590583	3
Cluster_11	ko00760	Nicotinate and nicotinamide metabolism	5/546	142/26790	0.65349	5
Cluster_7	ko00760	Nicotinate and nicotinamide metabolism	3/438	142/26790	0.954365	3
Cluster_3	ko00760	Nicotinate and nicotinamide metabolism	2/396	142/26790	0.990073	2
Cluster_10	ko00760	Nicotinate and nicotinamide metabolism	3/1329	142/26790	0.996485	3
Cluster_9	ko00760	Nicotinate and nicotinamide metabolism	14/2541	142/26790	0.999949	14
Cluster_3	ko00510	N-Glycan biosynthesis	9/396	232/26790	0.211494	9
Cluster_8	ko00510	N-Glycan biosynthesis	23/2510	232/26790	0.884619	23
Cluster_9	ko00510	N-Glycan biosynthesis	26/2541	232/26790	0.941707	26
Cluster_11	ko00510	N-Glycan biosynthesis	4/546	232/26790	0.962438	4
Cluster_10	ko00510	N-Glycan biosynthesis	9/1329	232/26790	0.996485	9
Cluster_7	ko00510	N-Glycan biosynthesis	2/438	232/26790	0.998022	2
Cluster_0	ko00902	Monoterpenoid biosynthesis	1/286	53/26790	0.745586	1
Cluster_11	ko00902	Monoterpenoid biosynthesis	2/546	53/26790	0.764455	2
Cluster_3	ko00902	Monoterpenoid biosynthesis	1/396	53/26790	0.990073	1
Cluster_10	ko00902	Monoterpenoid biosynthesis	1/1329	53/26790	0.996485	1
Cluster_9	ko00902	Monoterpenoid biosynthesis	4/2541	53/26790	0.999949	4
Cluster_8	ko00902	Monoterpenoid biosynthesis	4/2510	53/26790	1	4
Cluster_8	ko00261	Monobactam biosynthesis	18/2510	127/26790	0.3625	18
Cluster_0	ko00261	Monobactam biosynthesis	2/286	127/26790	0.744818	2
Cluster_16	ko00261	Monobactam biosynthesis	2/309	127/26790	0.89823	2
Cluster_3	ko00261	Monobactam biosynthesis	2/396	127/26790	0.990073	2
Cluster_10	ko00261	Monobactam biosynthesis	5/1329	127/26790	0.996485	5
Cluster_7	ko00261	Monobactam biosynthesis	2/438	127/26790	0.998022	2
Cluster_9	ko00261	Monobactam biosynthesis	8/2541	127/26790	0.999949	8
Cluster_11	ko03430	Mismatch repair	5/546	217/26790	0.839056	5
Cluster_10	ko03430	Mismatch repair	12/1329	217/26790	0.996485	12
Cluster_9	ko03430	Mismatch repair	14/2541	217/26790	0.999949	14
Cluster_8	ko03430	Mismatch repair	19/2510	217/26790	1	19
Cluster_16	ko00310	Lysine degradation	4/309	134/26790	0.336414	4
Cluster_0	ko00310	Lysine degradation	3/286	134/26790	0.572663	3
Cluster_8	ko00310	Lysine degradation	14/2510	134/26790	0.857718	14
Cluster_7	ko00310	Lysine degradation	3/438	134/26790	0.896692	3
Cluster_11	ko00310	Lysine degradation	2/546	134/26790	0.962438	2
Cluster_3	ko00310	Lysine degradation	1/396	134/26790	0.992508	1
Cluster_10	ko00310	Lysine degradation	5/1329	134/26790	0.996485	5
Cluster_9	ko00310	Lysine degradation	6/2541	134/26790	0.999949	6
Cluster_8	ko00300	Lysine biosynthesis	16/2510	103/26790	0.255713	16
Cluster_0	ko00300	Lysine biosynthesis	1/286	103/26790	0.841236	1
Cluster_3	ko00300	Lysine biosynthesis	1/396	103/26790	0.992508	1
Cluster_10	ko00300	Lysine biosynthesis	4/1329	103/26790	0.996485	4
Cluster_7	ko00300	Lysine biosynthesis	1/438	103/26790	0.998022	1
Cluster_9	ko00300	Lysine biosynthesis	4/2541	103/26790	0.999949	4
Cluster_11	ko00785	Lipoic acid metabolism	1/546	41/26790	0.91668	1
Cluster_10	ko00785	Lipoic acid metabolism	1/1329	41/26790	0.996485	1
Cluster_9	ko00785	Lipoic acid metabolism	4/2541	41/26790	0.999949	4
Cluster_8	ko00785	Lipoic acid metabolism	2/2510	41/26790	1	2
Cluster_9	ko00591	Linoleic acid metabolism	43/2541	131/26790	1.27e-11	43
Cluster_7	ko00591	Linoleic acid metabolism	11/438	131/26790	0.00092595	11
Cluster_16	ko00591	Linoleic acid metabolism	5/309	131/26790	0.139555	5
Cluster_11	ko00591	Linoleic acid metabolism	6/546	131/26790	0.390272	6
Cluster_0	ko00591	Linoleic acid metabolism	3/286	131/26790	0.572663	3
Cluster_3	ko00591	Linoleic acid metabolism	2/396	131/26790	0.990073	2
Cluster_8	ko00591	Linoleic acid metabolism	7/2510	131/26790	1	7
Cluster_8	ko00903	Limonene and pinene degradation	20/2510	126/26790	0.235532	20
Cluster_16	ko00903	Limonene and pinene degradation	4/309	126/26790	0.299868	4
Cluster_0	ko00903	Limonene and pinene degradation	3/286	126/26790	0.572663	3
Cluster_7	ko00903	Limonene and pinene degradation	3/438	126/26790	0.859295	3
Cluster_11	ko00903	Limonene and pinene degradation	1/546	126/26790	0.979355	1
Cluster_3	ko00903	Limonene and pinene degradation	2/396	126/26790	0.990073	2
Cluster_10	ko00903	Limonene and pinene degradation	6/1329	126/26790	0.996485	6
Cluster_9	ko00903	Limonene and pinene degradation	6/2541	126/26790	0.999949	6
Cluster_11	ko00950	Isoquinoline alkaloid biosynthesis	9/546	189/26790	0.205952	9
Cluster_0	ko00950	Isoquinoline alkaloid biosynthesis	5/286	189/26790	0.314832	5
Cluster_7	ko00950	Isoquinoline alkaloid biosynthesis	6/438	189/26790	0.561868	6
Cluster_8	ko00950	Isoquinoline alkaloid biosynthesis	18/2510	189/26790	0.931518	18
Cluster_16	ko00950	Isoquinoline alkaloid biosynthesis	1/309	189/26790	0.978006	1
Cluster_3	ko00950	Isoquinoline alkaloid biosynthesis	5/396	189/26790	0.990073	5
Cluster_10	ko00950	Isoquinoline alkaloid biosynthesis	10/1329	189/26790	0.996485	10
Cluster_9	ko00950	Isoquinoline alkaloid biosynthesis	11/2541	189/26790	0.999949	11
Cluster_0	ko00943	Isoflavonoid biosynthesis	2/286	30/26790	0.314832	2
Cluster_11	ko00943	Isoflavonoid biosynthesis	1/546	30/26790	0.839056	1
Cluster_9	ko00943	Isoflavonoid biosynthesis	5/2541	30/26790	0.941707	5
Cluster_8	ko00943	Isoflavonoid biosynthesis	2/2510	30/26790	1	2
Cluster_11	ko00562	Inositol phosphate metabolism	9/546	306/26790	0.65349	9
Cluster_9	ko00562	Inositol phosphate metabolism	37/2541	306/26790	0.740482	37
Cluster_0	ko00562	Inositol phosphate metabolism	4/286	306/26790	0.744818	4
Cluster_8	ko00562	Inositol phosphate metabolism	30/2510	306/26790	0.884619	30
Cluster_16	ko00562	Inositol phosphate metabolism	1/309	306/26790	0.978006	1
Cluster_3	ko00562	Inositol phosphate metabolism	4/396	306/26790	0.990073	4
Cluster_10	ko00562	Inositol phosphate metabolism	8/1329	306/26790	0.996485	8
Cluster_7	ko00562	Inositol phosphate metabolism	2/438	306/26790	0.998022	2
Cluster_11	ko00901	Indole alkaloid biosynthesis	2/546	12/26790	0.271902	2
Cluster_16	ko00901	Indole alkaloid biosynthesis	1/309	12/26790	0.500436	1
Cluster_11	ko03440	Homologous recombination	4/546	293/26790	0.965128	4
Cluster_7	ko03440	Homologous recombination	5/438	293/26790	0.99279	5
Cluster_10	ko03440	Homologous recombination	14/1329	293/26790	0.996485	14
Cluster_9	ko03440	Homologous recombination	16/2541	293/26790	0.999949	16
Cluster_8	ko03440	Homologous recombination	13/2510	293/26790	1	13
Cluster_16	ko00340	Histidine metabolism	3/309	164/26790	0.692104	3
Cluster_11	ko00340	Histidine metabolism	5/546	164/26790	0.738719	5
Cluster_0	ko00340	Histidine metabolism	2/286	164/26790	0.841236	2
Cluster_3	ko00340	Histidine metabolism	1/396	164/26790	0.992508	1
Cluster_10	ko00340	Histidine metabolism	4/1329	164/26790	0.996485	4
Cluster_9	ko00340	Histidine metabolism	8/2541	164/26790	0.999949	8
Cluster_8	ko00340	Histidine metabolism	14/2510	164/26790	1	14
Cluster_10	ko00563	Glycosylphosphatidylinositol(GPI)-anchor biosynthesis	21/1329	257/26790	0.173026	21
Cluster_11	ko00563	Glycosylphosphatidylinositol(GPI)-anchor biosynthesis	7/546	257/26790	0.75206	7
Cluster_0	ko00563	Glycosylphosphatidylinositol(GPI)-anchor biosynthesis	1/286	257/26790	0.961795	1
Cluster_16	ko00563	Glycosylphosphatidylinositol(GPI)-anchor biosynthesis	1/309	257/26790	0.978006	1
Cluster_3	ko00563	Glycosylphosphatidylinositol(GPI)-anchor biosynthesis	1/396	257/26790	0.992508	1
Cluster_7	ko00563	Glycosylphosphatidylinositol(GPI)-anchor biosynthesis	3/438	257/26790	0.998022	3
Cluster_9	ko00563	Glycosylphosphatidylinositol(GPI)-anchor biosynthesis	11/2541	257/26790	0.999949	11
Cluster_8	ko00563	Glycosylphosphatidylinositol(GPI)-anchor biosynthesis	5/2510	257/26790	1	5
Cluster_10	ko00603	Glycosphingolipid biosynthesis - globo series	12/1329	90/26790	0.0226137	12
Cluster_7	ko00603	Glycosphingolipid biosynthesis - globo series	3/438	90/26790	0.702133	3
Cluster_11	ko00603	Glycosphingolipid biosynthesis - globo series	3/546	90/26790	0.75206	3
Cluster_0	ko00603	Glycosphingolipid biosynthesis - globo series	1/286	90/26790	0.841236	1
Cluster_3	ko00603	Glycosphingolipid biosynthesis - globo series	1/396	90/26790	0.992508	1
Cluster_9	ko00603	Glycosphingolipid biosynthesis - globo series	4/2541	90/26790	0.999949	4
Cluster_8	ko00603	Glycosphingolipid biosynthesis - globo series	1/2510	90/26790	1	1
Cluster_11	ko00604	Glycosphingolipid biosynthesis - ganglio series	2/546	46/26790	0.738719	2
Cluster_8	ko00604	Glycosphingolipid biosynthesis - ganglio series	5/2510	46/26790	0.886107	5
Cluster_3	ko00604	Glycosphingolipid biosynthesis - ganglio series	1/396	46/26790	0.990073	1
Cluster_7	ko00604	Glycosphingolipid biosynthesis - ganglio series	1/438	46/26790	0.99279	1
Cluster_10	ko00604	Glycosphingolipid biosynthesis - ganglio series	2/1329	46/26790	0.996485	2
Cluster_9	ko00604	Glycosphingolipid biosynthesis - ganglio series	2/2541	46/26790	0.999949	2
Cluster_8	ko00531	Glycosaminoglycan degradation	14/2510	135/26790	0.857718	14
Cluster_11	ko00531	Glycosaminoglycan degradation	3/546	135/26790	0.912105	3
Cluster_16	ko00531	Glycosaminoglycan degradation	1/309	135/26790	0.978006	1
Cluster_3	ko00531	Glycosaminoglycan degradation	3/396	135/26790	0.990073	3
Cluster_10	ko00531	Glycosaminoglycan degradation	5/1329	135/26790	0.996485	5
Cluster_7	ko00531	Glycosaminoglycan degradation	2/438	135/26790	0.998022	2
Cluster_9	ko00531	Glycosaminoglycan degradation	8/2541	135/26790	0.999949	8
Cluster_10	ko00260	Glycine, serine and threonine metabolism	31/1329	427/26790	0.201594	31
Cluster_0	ko00260	Glycine, serine and threonine metabolism	3/286	427/26790	0.947516	3
Cluster_11	ko00260	Glycine, serine and threonine metabolism	6/546	427/26790	0.965128	6
Cluster_16	ko00260	Glycine, serine and threonine metabolism	4/309	427/26790	0.978006	4
Cluster_3	ko00260	Glycine, serine and threonine metabolism	5/396	427/26790	0.992508	5
Cluster_7	ko00260	Glycine, serine and threonine metabolism	7/438	427/26790	0.99279	7
Cluster_9	ko00260	Glycine, serine and threonine metabolism	37/2541	427/26790	0.999949	37
Cluster_8	ko00260	Glycine, serine and threonine metabolism	32/2510	427/26790	1	32
Cluster_10	ko00561	Glycerolipid metabolism	30/1329	445/26790	0.391638	30
Cluster_16	ko00561	Glycerolipid metabolism	7/309	445/26790	0.692104	7
Cluster_11	ko00561	Glycerolipid metabolism	10/546	445/26790	0.839056	10
Cluster_0	ko00561	Glycerolipid metabolism	5/286	445/26790	0.841236	5
Cluster_3	ko00561	Glycerolipid metabolism	3/396	445/26790	0.992508	3
Cluster_7	ko00561	Glycerolipid metabolism	6/438	445/26790	0.998022	6
Cluster_9	ko00561	Glycerolipid metabolism	42/2541	445/26790	0.999949	42
Cluster_8	ko00561	Glycerolipid metabolism	36/2510	445/26790	1	36
Cluster_0	ko00480	Glutathione metabolism	15/286	430/26790	0.00532427	15
Cluster_7	ko00480	Glutathione metabolism	11/438	430/26790	0.561868	11
Cluster_3	ko00480	Glutathione metabolism	11/396	430/26790	0.642597	11
Cluster_8	ko00480	Glutathione metabolism	47/2510	430/26790	0.670209	47
Cluster_16	ko00480	Glutathione metabolism	3/309	430/26790	0.978006	3
Cluster_11	ko00480	Glutathione metabolism	5/546	430/26790	0.979355	5
Cluster_10	ko00480	Glutathione metabolism	19/1329	430/26790	0.996485	19
Cluster_9	ko00480	Glutathione metabolism	45/2541	430/26790	0.999949	45
Cluster_0	ko00966	Glucosinolate biosynthesis	1/286	16/26790	0.572663	1
Cluster_7	ko00966	Glucosinolate biosynthesis	1/438	16/26790	0.712244	1
Cluster_8	ko00966	Glucosinolate biosynthesis	2/2510	16/26790	0.893938	2
Cluster_10	ko00966	Glucosinolate biosynthesis	1/1329	16/26790	0.996485	1
Cluster_9	ko00966	Glucosinolate biosynthesis	2/2541	16/26790	0.999949	2
Cluster_7	ko00052	Galactose metabolism	11/438	441/26790	0.561868	11
Cluster_11	ko00052	Galactose metabolism	10/546	441/26790	0.839056	10
Cluster_10	ko00052	Galactose metabolism	26/1329	441/26790	0.886526	26
Cluster_0	ko00052	Galactose metabolism	3/286	441/26790	0.947516	3
Cluster_16	ko00052	Galactose metabolism	2/309	441/26790	0.978006	2
Cluster_3	ko00052	Galactose metabolism	9/396	441/26790	0.990073	9
Cluster_9	ko00052	Galactose metabolism	44/2541	441/26790	0.999949	44
Cluster_8	ko00052	Galactose metabolism	28/2510	441/26790	1	28
Cluster_10	ko00051	Fructose and mannose metabolism	30/1329	468/26790	0.563752	30
Cluster_16	ko00051	Fructose and mannose metabolism	7/309	468/26790	0.692104	7
Cluster_9	ko00051	Fructose and mannose metabolism	50/2541	468/26790	0.941707	50
Cluster_11	ko00051	Fructose and mannose metabolism	8/546	468/26790	0.962438	8
Cluster_3	ko00051	Fructose and mannose metabolism	5/396	468/26790	0.992508	5
Cluster_0	ko00051	Fructose and mannose metabolism	1/286	468/26790	0.993702	1
Cluster_7	ko00051	Fructose and mannose metabolism	4/438	468/26790	0.998022	4
Cluster_8	ko00051	Fructose and mannose metabolism	34/2510	468/26790	1	34
Cluster_11	ko00790	Folate biosynthesis	4/546	102/26790	0.65349	4
Cluster_9	ko00790	Folate biosynthesis	14/2541	102/26790	0.740482	14
Cluster_8	ko00790	Folate biosynthesis	12/2510	102/26790	0.781491	12
Cluster_16	ko00790	Folate biosynthesis	1/309	102/26790	0.978006	1
Cluster_7	ko00790	Folate biosynthesis	2/438	102/26790	0.99279	2
Cluster_10	ko00790	Folate biosynthesis	2/1329	102/26790	0.996485	2
Cluster_3	ko00941	Flavonoid biosynthesis	17/396	196/26790	5.02e-07	17
Cluster_8	ko00941	Flavonoid biosynthesis	27/2510	196/26790	0.255713	27
Cluster_7	ko00941	Flavonoid biosynthesis	6/438	196/26790	0.561868	6
Cluster_0	ko00941	Flavonoid biosynthesis	4/286	196/26790	0.572663	4
Cluster_10	ko00941	Flavonoid biosynthesis	13/1329	196/26790	0.825822	13
Cluster_11	ko00941	Flavonoid biosynthesis	5/546	196/26790	0.839056	5
Cluster_9	ko00941	Flavonoid biosynthesis	9/2541	196/26790	0.999949	9
Cluster_11	ko00944	Flavone and flavonol biosynthesis	3/546	41/26790	0.390272	3
Cluster_0	ko00944	Flavone and flavonol biosynthesis	1/286	41/26790	0.721556	1
Cluster_3	ko00944	Flavone and flavonol biosynthesis	1/396	41/26790	0.990073	1
Cluster_10	ko00944	Flavone and flavonol biosynthesis	1/1329	41/26790	0.996485	1
Cluster_9	ko00944	Flavone and flavonol biosynthesis	5/2541	41/26790	0.999949	5
Cluster_8	ko00944	Flavone and flavonol biosynthesis	1/2510	41/26790	1	1
Cluster_16	ko00062	Fatty acid elongation	6/309	97/26790	0.0236191	6
Cluster_10	ko00062	Fatty acid elongation	12/1329	97/26790	0.0375341	12
Cluster_8	ko00062	Fatty acid elongation	15/2510	97/26790	0.283859	15
Cluster_7	ko00062	Fatty acid elongation	4/438	97/26790	0.561868	4
Cluster_11	ko00062	Fatty acid elongation	3/546	97/26790	0.801265	3
Cluster_0	ko00062	Fatty acid elongation	1/286	97/26790	0.841236	1
Cluster_3	ko00062	Fatty acid elongation	3/396	97/26790	0.990073	3
Cluster_9	ko00062	Fatty acid elongation	6/2541	97/26790	0.999949	6
Cluster_16	ko00071	Fatty acid degradation	10/309	316/26790	0.0498684	10
Cluster_0	ko00071	Fatty acid degradation	7/286	316/26790	0.314832	7
Cluster_8	ko00071	Fatty acid degradation	32/2510	316/26790	0.857718	32
Cluster_3	ko00071	Fatty acid degradation	5/396	316/26790	0.990073	5
Cluster_10	ko00071	Fatty acid degradation	17/1329	316/26790	0.996485	17
Cluster_7	ko00071	Fatty acid degradation	1/438	316/26790	0.998022	1
Cluster_11	ko00071	Fatty acid degradation	1/546	316/26790	0.998564	1
Cluster_9	ko00071	Fatty acid degradation	25/2541	316/26790	0.999949	25
Cluster_10	ko00061	Fatty acid biosynthesis	30/1329	331/26790	0.0187435	30
Cluster_0	ko00061	Fatty acid biosynthesis	6/286	331/26790	0.572663	6
Cluster_11	ko00061	Fatty acid biosynthesis	9/546	331/26790	0.738719	9
Cluster_8	ko00061	Fatty acid biosynthesis	31/2510	331/26790	0.931518	31
Cluster_16	ko00061	Fatty acid biosynthesis	4/309	331/26790	0.968389	4
Cluster_3	ko00061	Fatty acid biosynthesis	6/396	331/26790	0.990073	6
Cluster_7	ko00061	Fatty acid biosynthesis	2/438	331/26790	0.998022	2
Cluster_9	ko00061	Fatty acid biosynthesis	32/2541	331/26790	0.999949	32
Cluster_0	ko00565	Ether lipid metabolism	3/286	146/26790	0.590583	3
Cluster_8	ko00565	Ether lipid metabolism	18/2510	146/26790	0.670209	18
Cluster_11	ko00565	Ether lipid metabolism	3/546	146/26790	0.91668	3
Cluster_7	ko00565	Ether lipid metabolism	3/438	146/26790	0.968619	3
Cluster_3	ko00565	Ether lipid metabolism	2/396	146/26790	0.990073	2
Cluster_10	ko00565	Ether lipid metabolism	9/1329	146/26790	0.996485	9
Cluster_9	ko00565	Ether lipid metabolism	9/2541	146/26790	0.999949	9
Cluster_11	ko03030	DNA replication	4/546	301/26790	0.965128	4
Cluster_3	ko03030	DNA replication	4/396	301/26790	0.990073	4
Cluster_10	ko03030	DNA replication	14/1329	301/26790	0.996485	14
Cluster_9	ko03030	DNA replication	20/2541	301/26790	0.999949	20
Cluster_8	ko03030	DNA replication	27/2510	301/26790	1	27
Cluster_8	ko00904	Diterpenoid biosynthesis	16/2510	130/26790	0.670209	16
Cluster_0	ko00904	Diterpenoid biosynthesis	2/286	130/26790	0.744818	2
Cluster_16	ko00904	Diterpenoid biosynthesis	1/309	130/26790	0.978006	1
Cluster_3	ko00904	Diterpenoid biosynthesis	2/396	130/26790	0.990073	2
Cluster_10	ko00904	Diterpenoid biosynthesis	4/1329	130/26790	0.996485	4
Cluster_7	ko00904	Diterpenoid biosynthesis	2/438	130/26790	0.998022	2
Cluster_9	ko00904	Diterpenoid biosynthesis	7/2541	130/26790	0.999949	7
Cluster_8	ko01220	Degradation of aromatic compounds	8/2510	35/26790	0.235532	8
Cluster_3	ko01220	Degradation of aromatic compounds	3/396	35/26790	0.295695	3
Cluster_0	ko01220	Degradation of aromatic compounds	1/286	35/26790	0.707221	1
Cluster_10	ko01220	Degradation of aromatic compounds	2/1329	35/26790	0.996485	2
Cluster_9	ko01220	Degradation of aromatic compounds	2/2541	35/26790	0.999949	2
Cluster_7	ko00460	Cyanoamino acid metabolism	12/438	465/26790	0.561868	12
Cluster_0	ko00460	Cyanoamino acid metabolism	5/286	465/26790	0.841236	5
Cluster_16	ko00460	Cyanoamino acid metabolism	4/309	465/26790	0.978006	4
Cluster_11	ko00460	Cyanoamino acid metabolism	6/546	465/26790	0.979355	6
Cluster_3	ko00460	Cyanoamino acid metabolism	2/396	465/26790	0.992508	2
Cluster_10	ko00460	Cyanoamino acid metabolism	18/1329	465/26790	0.996485	18
Cluster_9	ko00460	Cyanoamino acid metabolism	34/2541	465/26790	0.999949	34
Cluster_8	ko00460	Cyanoamino acid metabolism	37/2510	465/26790	1	37
Cluster_10	ko00073	Cutin, suberine and wax biosynthesis	11/1329	67/26790	0.0083757	11
Cluster_16	ko00073	Cutin, suberine and wax biosynthesis	1/309	67/26790	0.968389	1
Cluster_9	ko00073	Cutin, suberine and wax biosynthesis	4/2541	67/26790	0.999949	4
Cluster_8	ko00073	Cutin, suberine and wax biosynthesis	5/2510	67/26790	1	5
Cluster_16	ko00020	Citrate cycle (TCA cycle)	6/309	341/26790	0.649644	6
Cluster_3	ko00020	Citrate cycle (TCA cycle)	9/396	341/26790	0.680395	9
Cluster_0	ko00020	Citrate cycle (TCA cycle)	4/286	341/26790	0.831881	4
Cluster_11	ko00020	Citrate cycle (TCA cycle)	8/546	341/26790	0.839056	8
Cluster_8	ko00020	Citrate cycle (TCA cycle)	34/2510	341/26790	0.857718	34
Cluster_7	ko00020	Citrate cycle (TCA cycle)	7/438	341/26790	0.859295	7
Cluster_10	ko00020	Citrate cycle (TCA cycle)	14/1329	341/26790	0.996485	14
Cluster_9	ko00020	Citrate cycle (TCA cycle)	30/2541	341/26790	0.999949	30
Cluster_10	ko04712	Circadian rhythm - plant	28/1329	232/26790	0.000566854	28
Cluster_16	ko04712	Circadian rhythm - plant	4/309	232/26790	0.692104	4
Cluster_11	ko04712	Circadian rhythm - plant	2/546	232/26790	0.979355	2
Cluster_3	ko04712	Circadian rhythm - plant	6/396	232/26790	0.990073	6
Cluster_7	ko04712	Circadian rhythm - plant	4/438	232/26790	0.99279	4
Cluster_9	ko04712	Circadian rhythm - plant	16/2541	232/26790	0.999949	16
Cluster_8	ko04712	Circadian rhythm - plant	17/2510	232/26790	1	17
Cluster_16	ko00906	Carotenoid biosynthesis	14/309	348/26790	0.00227532	14
Cluster_8	ko00906	Carotenoid biosynthesis	47/2510	348/26790	0.235532	47
Cluster_9	ko00906	Carotenoid biosynthesis	45/2541	348/26790	0.493191	45
Cluster_11	ko00906	Carotenoid biosynthesis	9/546	348/26790	0.75206	9
Cluster_0	ko00906	Carotenoid biosynthesis	2/286	348/26790	0.947516	2
Cluster_3	ko00906	Carotenoid biosynthesis	3/396	348/26790	0.992508	3
Cluster_10	ko00906	Carotenoid biosynthesis	17/1329	348/26790	0.996485	17
Cluster_7	ko00906	Carotenoid biosynthesis	4/438	348/26790	0.998022	4
Cluster_8	ko00232	Caffeine metabolism	4/2510	25/26790	0.765488	4
Cluster_11	ko00232	Caffeine metabolism	1/546	25/26790	0.839056	1
Cluster_7	ko00232	Caffeine metabolism	1/438	25/26790	0.859295	1
Cluster_9	ko00232	Caffeine metabolism	4/2541	25/26790	0.941707	4
Cluster_10	ko00232	Caffeine metabolism	1/1329	25/26790	0.996485	1
Cluster_16	ko00660	C5-Branched dibasic acid metabolism	3/309	58/26790	0.188825	3
Cluster_7	ko00660	C5-Branched dibasic acid metabolism	2/438	58/26790	0.726622	2
Cluster_9	ko00660	C5-Branched dibasic acid metabolism	8/2541	58/26790	0.941707	8
Cluster_3	ko00660	C5-Branched dibasic acid metabolism	1/396	58/26790	0.990073	1
Cluster_8	ko00660	C5-Branched dibasic acid metabolism	4/2510	58/26790	1	4
Cluster_0	ko00650	Butanoate metabolism	7/286	143/26790	0.0352745	7
Cluster_9	ko00650	Butanoate metabolism	21/2541	143/26790	0.493191	21
Cluster_16	ko00650	Butanoate metabolism	3/309	143/26790	0.677264	3
Cluster_7	ko00650	Butanoate metabolism	4/438	143/26790	0.702133	4
Cluster_8	ko00650	Butanoate metabolism	14/2510	143/26790	0.909943	14
Cluster_11	ko00650	Butanoate metabolism	3/546	143/26790	0.91668	3
Cluster_10	ko00650	Butanoate metabolism	6/1329	143/26790	0.996485	6
Cluster_11	ko00905	Brassinosteroid biosynthesis	5/546	99/26790	0.390272	5
Cluster_0	ko00905	Brassinosteroid biosynthesis	2/286	99/26790	0.682986	2
Cluster_7	ko00905	Brassinosteroid biosynthesis	3/438	99/26790	0.702133	3
Cluster_9	ko00905	Brassinosteroid biosynthesis	12/2541	99/26790	0.966355	12
Cluster_10	ko00905	Brassinosteroid biosynthesis	3/1329	99/26790	0.996485	3
Cluster_8	ko00905	Brassinosteroid biosynthesis	9/2510	99/26790	1	9
Cluster_10	ko00780	Biotin metabolism	11/1329	116/26790	0.221021	11
Cluster_11	ko00780	Biotin metabolism	4/546	116/26790	0.738719	4
Cluster_16	ko00780	Biotin metabolism	2/309	116/26790	0.87758	2
Cluster_0	ko00780	Biotin metabolism	1/286	116/26790	0.879915	1
Cluster_8	ko00780	Biotin metabolism	11/2510	116/26790	0.931518	11
Cluster_3	ko00780	Biotin metabolism	2/396	116/26790	0.990073	2
Cluster_7	ko00780	Biotin metabolism	1/438	116/26790	0.998022	1
Cluster_9	ko00780	Biotin metabolism	10/2541	116/26790	0.999949	10
Cluster_16	ko01040	Biosynthesis of unsaturated fatty acids	6/309	165/26790	0.106748	6
Cluster_11	ko01040	Biosynthesis of unsaturated fatty acids	4/546	165/26790	0.839056	4
Cluster_8	ko01040	Biosynthesis of unsaturated fatty acids	17/2510	165/26790	0.857718	17
Cluster_10	ko01040	Biosynthesis of unsaturated fatty acids	11/1329	165/26790	0.879629	11
Cluster_0	ko01040	Biosynthesis of unsaturated fatty acids	1/286	165/26790	0.947516	1
Cluster_3	ko01040	Biosynthesis of unsaturated fatty acids	3/396	165/26790	0.990073	3
Cluster_7	ko01040	Biosynthesis of unsaturated fatty acids	2/438	165/26790	0.998022	2
Cluster_9	ko01040	Biosynthesis of unsaturated fatty acids	14/2541	165/26790	0.999949	14
Cluster_8	ko00965	Betalain biosynthesis	1/2510	5/26790	0.857718	1
Cluster_9	ko00965	Betalain biosynthesis	1/2541	5/26790	0.999949	1
Cluster_16	ko00410	beta-Alanine metabolism	7/309	276/26790	0.247461	7
Cluster_0	ko00410	beta-Alanine metabolism	5/286	276/26790	0.572663	5
Cluster_8	ko00410	beta-Alanine metabolism	29/2510	276/26790	0.831069	29
Cluster_11	ko00410	beta-Alanine metabolism	5/546	276/26790	0.962438	5
Cluster_3	ko00410	beta-Alanine metabolism	3/396	276/26790	0.992508	3
Cluster_10	ko00410	beta-Alanine metabolism	8/1329	276/26790	0.996485	8
Cluster_7	ko00410	beta-Alanine metabolism	2/438	276/26790	0.998022	2
Cluster_9	ko00410	beta-Alanine metabolism	15/2541	276/26790	0.999949	15
Cluster_16	ko03410	Base excision repair	5/309	220/26790	0.453482	5
Cluster_9	ko03410	Base excision repair	27/2541	220/26790	0.740482	27
Cluster_8	ko03410	Base excision repair	24/2510	220/26790	0.781491	24
Cluster_0	ko03410	Base excision repair	1/286	220/26790	0.947516	1
Cluster_11	ko03410	Base excision repair	4/546	220/26790	0.962438	4
Cluster_10	ko03410	Base excision repair	11/1329	220/26790	0.996485	11
Cluster_8	ko03022	Basal transcription factors	24/2510	218/26790	0.781491	24
Cluster_16	ko03022	Basal transcription factors	3/309	218/26790	0.922266	3
Cluster_9	ko03022	Basal transcription factors	25/2541	218/26790	0.941707	25
Cluster_11	ko03022	Basal transcription factors	3/546	218/26790	0.962438	3
Cluster_3	ko03022	Basal transcription factors	5/396	218/26790	0.990073	5
Cluster_10	ko03022	Basal transcription factors	6/1329	218/26790	0.996485	6
Cluster_7	ko03022	Basal transcription factors	2/438	218/26790	0.998022	2
Cluster_0	ko00053	Ascorbate and aldarate metabolism	6/286	254/26790	0.314832	6
Cluster_11	ko00053	Ascorbate and aldarate metabolism	9/546	254/26790	0.4682	9
Cluster_16	ko00053	Ascorbate and aldarate metabolism	5/309	254/26790	0.604482	5
Cluster_8	ko00053	Ascorbate and aldarate metabolism	26/2510	254/26790	0.857718	26
Cluster_3	ko00053	Ascorbate and aldarate metabolism	2/396	254/26790	0.992508	2
Cluster_10	ko00053	Ascorbate and aldarate metabolism	10/1329	254/26790	0.996485	10
Cluster_7	ko00053	Ascorbate and aldarate metabolism	1/438	254/26790	0.998022	1
Cluster_9	ko00053	Ascorbate and aldarate metabolism	23/2541	254/26790	0.999949	23
Cluster_11	ko00220	Arginine biosynthesis	15/546	283/26790	0.0596951	15
Cluster_0	ko00220	Arginine biosynthesis	3/286	283/26790	0.841236	3
Cluster_16	ko00220	Arginine biosynthesis	4/309	283/26790	0.89823	4
Cluster_3	ko00220	Arginine biosynthesis	5/396	283/26790	0.990073	5
Cluster_10	ko00220	Arginine biosynthesis	6/1329	283/26790	0.996485	6
Cluster_7	ko00220	Arginine biosynthesis	1/438	283/26790	0.998022	1
Cluster_9	ko00220	Arginine biosynthesis	25/2541	283/26790	0.999949	25
Cluster_8	ko00220	Arginine biosynthesis	23/2510	283/26790	1	23
Cluster_7	ko00330	Arginine and proline metabolism	8/438	294/26790	0.561868	8
Cluster_16	ko00330	Arginine and proline metabolism	5/309	294/26790	0.692104	5
Cluster_0	ko00330	Arginine and proline metabolism	4/286	294/26790	0.744818	4
Cluster_8	ko00330	Arginine and proline metabolism	32/2510	294/26790	0.765488	32
Cluster_11	ko00330	Arginine and proline metabolism	7/546	294/26790	0.839056	7
Cluster_3	ko00330	Arginine and proline metabolism	2/396	294/26790	0.992508	2
Cluster_10	ko00330	Arginine and proline metabolism	9/1329	294/26790	0.996485	9
Cluster_9	ko00330	Arginine and proline metabolism	20/2541	294/26790	0.999949	20
Cluster_8	ko00590	Arachidonic acid metabolism	15/2510	92/26790	0.255713	15
Cluster_0	ko00590	Arachidonic acid metabolism	3/286	92/26790	0.373966	3
Cluster_9	ko00590	Arachidonic acid metabolism	15/2541	92/26790	0.493191	15
Cluster_11	ko00590	Arachidonic acid metabolism	4/546	92/26790	0.635724	4
Cluster_16	ko00590	Arachidonic acid metabolism	1/309	92/26790	0.978006	1
Cluster_10	ko00590	Arachidonic acid metabolism	1/1329	92/26790	0.996485	1
Cluster_7	ko00590	Arachidonic acid metabolism	1/438	92/26790	0.998022	1
Cluster_8	ko00942	Anthocyanin biosynthesis	8/2510	34/26790	0.235532	8
Cluster_16	ko00942	Anthocyanin biosynthesis	2/309	34/26790	0.299868	2
Cluster_7	ko00942	Anthocyanin biosynthesis	2/438	34/26790	0.561868	2
Cluster_0	ko00942	Anthocyanin biosynthesis	1/286	34/26790	0.707221	1
Cluster_11	ko00942	Anthocyanin biosynthesis	1/546	34/26790	0.898728	1
Cluster_10	ko00942	Anthocyanin biosynthesis	2/1329	34/26790	0.996485	2
Cluster_9	ko00942	Anthocyanin biosynthesis	4/2541	34/26790	0.999949	4
Cluster_3	ko00970	Aminoacyl-tRNA biosynthesis	11/396	375/26790	0.394071	11
Cluster_11	ko00970	Aminoacyl-tRNA biosynthesis	12/546	375/26790	0.479155	12
Cluster_8	ko00970	Aminoacyl-tRNA biosynthesis	37/2510	375/26790	0.857718	37
Cluster_16	ko00970	Aminoacyl-tRNA biosynthesis	2/309	375/26790	0.978006	2
Cluster_0	ko00970	Aminoacyl-tRNA biosynthesis	1/286	375/26790	0.993702	1
Cluster_10	ko00970	Aminoacyl-tRNA biosynthesis	18/1329	375/26790	0.996485	18
Cluster_7	ko00970	Aminoacyl-tRNA biosynthesis	1/438	375/26790	0.998022	1
Cluster_9	ko00970	Aminoacyl-tRNA biosynthesis	24/2541	375/26790	0.999949	24
Cluster_9	ko00592	alpha-Linolenic acid metabolism	65/2541	379/26790	0.0001001	65
Cluster_16	ko00592	alpha-Linolenic acid metabolism	16/309	379/26790	0.000752805	16
Cluster_7	ko00592	alpha-Linolenic acid metabolism	9/438	379/26790	0.698743	9
Cluster_0	ko00592	alpha-Linolenic acid metabolism	4/286	379/26790	0.841236	4
Cluster_11	ko00592	alpha-Linolenic acid metabolism	6/546	379/26790	0.962438	6
Cluster_3	ko00592	alpha-Linolenic acid metabolism	6/396	379/26790	0.990073	6
Cluster_10	ko00592	alpha-Linolenic acid metabolism	9/1329	379/26790	0.996485	9
Cluster_8	ko00592	alpha-Linolenic acid metabolism	33/2510	379/26790	1	33
Cluster_11	ko00250	Alanine, aspartate and glutamate metabolism	17/546	368/26790	0.0596951	17
Cluster_0	ko00250	Alanine, aspartate and glutamate metabolism	9/286	368/26790	0.239067	9
Cluster_16	ko00250	Alanine, aspartate and glutamate metabolism	3/309	368/26790	0.978006	3
Cluster_3	ko00250	Alanine, aspartate and glutamate metabolism	6/396	368/26790	0.990073	6
Cluster_10	ko00250	Alanine, aspartate and glutamate metabolism	16/1329	368/26790	0.996485	16
Cluster_7	ko00250	Alanine, aspartate and glutamate metabolism	5/438	368/26790	0.998022	5
Cluster_9	ko00250	Alanine, aspartate and glutamate metabolism	30/2541	368/26790	0.999949	30
Cluster_8	ko00250	Alanine, aspartate and glutamate metabolism	32/2510	368/26790	1	32
Cluster_10	ko02010	ABC transporters	15/1329	225/26790	0.781595	15
Cluster_0	ko02010	ABC transporters	1/286	225/26790	0.947516	1
Cluster_16	ko02010	ABC transporters	2/309	225/26790	0.978006	2
Cluster_3	ko02010	ABC transporters	4/396	225/26790	0.990073	4
Cluster_7	ko02010	ABC transporters	2/438	225/26790	0.998022	2
Cluster_9	ko02010	ABC transporters	7/2541	225/26790	0.999949	7
Cluster_8	ko02010	ABC transporters	10/2510	225/26790	1	10
Cluster_0	ko01210	2-Oxocarboxylic acid metabolism	7/286	324/26790	0.315974	7
Cluster_16	ko01210	2-Oxocarboxylic acid metabolism	7/309	324/26790	0.374525	7
Cluster_7	ko01210	2-Oxocarboxylic acid metabolism	9/438	324/26790	0.561868	9
Cluster_11	ko01210	2-Oxocarboxylic acid metabolism	8/546	324/26790	0.839056	8
Cluster_3	ko01210	2-Oxocarboxylic acid metabolism	7/396	324/26790	0.990073	7
Cluster_10	ko01210	2-Oxocarboxylic acid metabolism	12/1329	324/26790	0.996485	12
Cluster_9	ko01210	2-Oxocarboxylic acid metabolism	33/2541	324/26790	0.999949	33
Cluster_8	ko01210	2-Oxocarboxylic acid metabolism	26/2510	324/26790	1	26
