# Supplementary material for: PORA1/2-dependent chlorophyll biosynthesis coordinates with carotenoid accumulation to drive petal color patterning in Liriodendron
Source: For Res (Fayettev). 2025 Jul 14;5:e013. doi: 10.48130/forres-0025-0013 (PMC12441795; doi:10.48130/forres-0025-0013)
Supplement: Supplementary file 1 — Supplementary data to this article can be found online. [file FR-2025-5-0013-Supplementary.zip › 10.48130_forres-0025-0013-Suppl-TableS6.xls]

## Sheet: Table S6
Table S6 TPM values of differentially expressed unigenes of terpenoid backbone biosynthesis pathway in Liriodendron petals
	JZ1	JZ2	Lt	Lc	JZ2VSJZ1		LtVSJZ1		LcVSJZ1		LtVSJZ2		LcVSJZ2		LcVSLt
					Log2FC	p-value	Log2FC	p-value	Log2FC	p-value	Log2FC	p-value	Log2FC	p-value	Log2FC	p-value
DXR_1	30.0382	37.8278	22.5512	56.3111	0.4062	0.0641884	-0.3153	0.019874	0.8747	0.00510644	-0.7216	0.0068616	0.4685	0.408461	1.19	0.00112554
DXR_2	13.1475	11.016	2.5677	32.7666	-0.1874	0.514775	-2.2578	2.71e-35	1.28	0.000115814	-2.0703	3.18e-09	1.4675	6.32e-07	3.5378	3.9e-30
DXR_3	60.3717	52.0681	64.864	171.113	-0.1428	0.622348	0.2002	0.55697	1.5277	0.0565119	0.343	0.363958	1.6705	0.00915204	1.3276	0.0926978
DXS_1	0	0	3.69558	0	0	1	13.0735	0.0107891	0	1	13.0735	0.0116245	0	1	-13.0735	0.00815541
DXS_10	1.0874	2.69435	13.2834	11.4144	1.3835	0.356513	3.7272	0.00176136	3.4037	0.00110311	2.3437	0.141516	2.0202	0.356537	-0.3235	0.474938
DXS_11	10.6522	2.72442	0.257099	82.8555	-1.8948	0.00252157	-5.2998	4.14e-05	2.9824	0.000232717	-3.405	0.00116076	4.8773	4.18e-17	8.2822	3.74e-12
DXS_2	1.11282	0.124265	4.27189	0.0929878	-3.0978	0.00275817	2.044	0.000368655	-3.5246	0.00393413	5.1418	7.17e-07	-0.4268	0.716953	-5.5686	1.14e-05
DXS_3	3.92489	1.27521	1.28256	0.882684	-1.56	0.00126144	-1.5297	2.45e-08	-2.1226	0.000730168	0.0303	0.88183	-0.5626	0.217354	-0.5929	0.263153
DXS_4	41.5501	108.673	154.372	11.5885	1.4548	7.05e-10	1.9866	3.85e-17	-1.8851	3.33e-08	0.5318	0.211227	-3.3399	4.69e-31	-3.8717	3.18e-20
DXS_5	92.715	39.7342	32.3096	37.9848	-1.1565	3.24e-05	-1.4344	1.13e-26	-1.2573	0.00614352	-0.2779	0.279211	-0.1008	0.434415	0.1771	0.926816
DXS_6	2.91864	1.38037	1.35329	0	-1.0143	0.0940795	-1.0269	0.00804252	-13.9873	1.17e-18	-0.0126	0.87637	-12.973	8.35e-14	-12.9604	4e-13
DXS_7	0.240879	0.34691	0.218114	6.2772	0.5748	0.438077	-0.0622	0.741393	4.6213	0.0010736	-0.637	0.335468	4.0465	0.00186338	4.6835	0.000937316
DXS_8	1.83926	2.71722	25.3095	0.525508	0.6381	0.649931	3.8861	0.0344957	-1.7734	0.315231	3.248	0.000613468	-2.4115	0.0398123	-5.6595	1.13e-05
DXS_9	4.44664	2.19338	0	0.993046	-0.9548	0.0656719	-13.9397	2.94e-19	-2.0955	0.00610252	-12.9849	3.79e-12	-1.1407	0.102726	11.8442	1.16e-06
GCPE_1	11.8394	13.9956	0	0	0.3083	0.283368	-16.0133	5.17e-27	-16.0133	1.81e-26	-16.3216	6.94e-26	-16.3216	7.62e-30	0	1
GCPE_2	106.341	176.674	28.5391	74.1062	0.8003	0.0166169	-1.8101	7.42e-20	-0.518	0.0190645	-2.6104	2.29e-11	-1.3183	8.04e-06	1.2921	0.0141651
GCPE_3	0.28659	0.720348	78.7805	0	1.4037	0.0297602	8.1894	9.7e-246	-10.6439	6.69e-09	6.7856	1.67e-30	-12.0476	1.33e-11	-18.8332	1.78e-38
GCPE_4	2.95892	4.25398	12.8265	9.32233	0.5913	0.164111	2.1991	2.78e-09	1.658	0.00655913	1.6077	0.00030671	1.0666	0.0138024	-0.5411	0.0716425
GCPE_5	11.6704	24.003	19.0809	31.7577	1.1097	0.0181231	0.7785	0.0326619	1.4569	0.0113629	-0.3313	0.423478	0.3471	0.968279	0.6784	0.422558
GGPS_1	7.38888	6.81514	19.274	0.437098	-0.0475	0.870128	1.4734	2.69e-28	-4.1233	9.68e-34	1.521	5.8e-07	-4.0758	8.85e-48	-5.5967	1.71e-51
GGPS_10	3.03024	2.59247	0.610635	6.48533	-0.1579	0.654639	-2.2295	4.28e-09	1.0531	0.0183509	-2.0717	1.46e-05	1.211	0.000659915	3.2827	3.23e-12
GGPS_2	2.14002	8.40595	36.3376	3.71788	2.0468	0.0342674	4.169	8.75e-20	0.7714	0.513006	2.1222	0.0326039	-1.2754	0.0444209	-3.3976	6.8e-45
GGPS_3	6.17644	5.90717	0	13.1009	0.0019	0.963846	-13.8714	2.4e-19	1.0569	0.00134969	-13.8733	2.23e-17	1.055	4.49e-05	14.9283	2.72e-20
GGPS_4	2.13137	10.2812	49.7985	1.91319	2.3499	0.0403909	4.6396	5.55e-20	-0.1064	0.743108	2.2897	0.0486592	-2.4563	0.0883783	-4.746	2.98e-06
GGPS_5	181.664	122.459	773.837	110.337	-0.4983	0.197032	2.1859	1.68e-15	-0.7305	0.00497179	2.6843	6.08e-14	-0.2322	0.0404309	-2.9165	1.78e-20
GGPS_6	0.185146	1.37082	18.8708	0	2.9819	0.392351	6.7749	0.00151471	-8.2288	0.157339	3.7931	0.00463252	-11.2107	0.0290256	-15.0038	6.17e-20
GGPS_7	3.19313	20.9347	0.0359119	3.21509	2.8068	0.00596757	-6.2612	3.4e-07	0.0445	0.796477	-9.068	9.4e-09	-2.7624	0.00439988	6.3056	0.000118308
GGPS_8	21.4056	9.43078	24.2908	5.77819	-1.1149	0.000399073	0.2857	0.613008	-1.8959	1.9e-09	1.4006	0.01266	-0.781	2.06e-05	-2.1817	7.25e-06
GGPS_9	1.88502	8.05903	0	1.62084	2.1747	0.0247286	-11.6196	1.15e-09	-0.2138	0.468211	-13.7943	1.45e-10	-2.3884	0.00165047	11.4059	2.44e-08
GPS_1	0.490988	0.447803	0.014467	3.07894	-0.0641	0.956907	-5.009	0.000505505	2.6204	6.48e-06	-4.9449	0.00162518	2.6845	1.26e-07	7.6294	1.75e-08
GPS_2	4.31821	5.26038	5.30134	8.86954	0.3551	0.247832	0.3904	0.133179	1.0174	0.00105249	0.0353	0.8353	0.6623	0.202789	0.6269	0.189021
GPS_3	1.31881	0.326737	0.0694145	0.232068	-1.9548	0.0118692	-3.9727	6.49e-05	-2.5397	0.00755587	-2.0179	0.258246	-0.585	0.505108	1.433	0.65159
HMGCR_1	3.41942	2.2993	0.472081	4.20263	-0.5007	0.265872	-2.7491	7.44e-18	0.24	0.782783	-2.2484	2.9e-05	0.7406	0.497383	2.989	2.63e-05
HMGCR_2	3.80594	2.80037	0.690573	5.68963	-0.365	0.606412	-2.3697	1.82e-06	0.5672	0.708955	-2.0047	0.000225971	0.9322	0.180141	2.9369	6.63e-10
HMGCS_1	0.0458898	0.173807	0	2.47092	1.9727	0.0593551	-7.0589	0.0504889	5.7455	3.56e-10	-9.0316	0.00127987	3.7728	8.87e-06	12.8044	3.59e-10
HMGCS_2	5.75808	10.7678	12.0876	0	0.9727	0.0166	1.1565	3.86e-15	-13.8429	1.33e-19	0.1837	0.880137	-14.8156	3.96e-22	-14.9994	4.97e-23
HMGCS_3	10.7774	22.964	0	106.152	1.1628	0.0100599	-14.7628	2.22e-22	3.3202	3.6e-08	-15.9256	1.36e-21	2.1574	0.000578178	18.083	2.27e-25
HMGCS_4	7.23934	11.7269	3.61386	9.09179	0.7688	0.0941228	-0.9138	1.5e-06	0.3125	0.900393	-1.6825	0.000363914	-0.4563	0.0534329	1.2262	0.00470653
IDI_1	122.774	209.218	309.579	71.3998	0.8412	0.138299	1.4276	1.4e-07	-0.8017	0.000630845	0.5864	0.435567	-1.6429	7.56e-05	-2.2293	2.34e-21
IDI_2	27.3227	36.8469	1.29472	4.15457	0.5037	0.263321	-4.3511	0.0916121	-2.7566	3.73e-20	-4.8548	0.00854987	-3.2603	5.92e-20	1.5945	1
IDI_3	16.8329	14.4888	5.54906	8.2878	-0.1416	0.792934	-1.5089	1.68e-11	-1.0756	0.000483332	-1.3673	0.000939896	-0.934	0.00128383	0.4333	0.7435
IDI_4	0.211949	1.40108	40.5927	0	2.8257	0.00337158	7.6905	4.8e-20	-8.6795	0.000764254	4.8648	2.41e-07	-11.5051	1.53e-08	-16.37	1.11e-20
IDI_5	41.2041	79.4011	282.444	0	1.0315	0.0874608	2.8845	3.2e-32	-15.1738	2.11e-22	1.853	0.00558635	-16.2053	2.51e-24	-18.0583	2.95e-35
ISPD_1	15.0702	79.2352	2.74195	23.5489	2.4691	0.00157795	-2.3987	0.176541	0.6665	0.610843	-4.8679	0.00136327	-1.8026	0.00501911	3.0653	0.0738582
ISPD_2	31.4127	78.2688	137.422	31.4509	1.3879	0.00401545	2.2205	4.44e-19	0.0294	0.647659	0.8326	0.149991	-1.3585	0.00404426	-2.1911	0.000126565
ISPD_3	2.98509	14.3276	0.995409	9.84708	2.3338	0.00035121	-1.5031	3.34e-06	1.755	0.0308327	-3.8368	6.51e-09	-0.5788	0.193565	3.2581	6.47e-06
ISPE_1	23.487	28.135	10.6198	12.4097	0.3302	0.150778	-1.0528	5.14e-07	-0.92	0.000839833	-1.3831	0.000102241	-1.2502	5.38e-07	0.1328	0.796001
ISPE_2	0.0438393	0	2.64686	0.118713	-6.3219	0.428846	5.8683	2.13e-07	1.1699	0.667135	12.1902	7.37e-09	7.4919	0.0401188	-4.6984	1.31e-07
ISPE_3	0	0	0.0510328	16.9513	0	1	5.6439	0.539611	14.0258	4.15e-17	5.6439	0.560903	14.0258	8.4e-18	8.382	5.01e-16
ISPF	100.387	139.104	166.026	43.4871	0.54	0.0116207	0.8165	3.6e-09	-1.2223	9.6e-12	0.2765	0.52242	-1.7623	3.58e-27	-2.0388	5.57e-19
ISPH	51.2832	57.616	33.7049	30.1512	0.2349	0.363318	-0.5105	0.0033251	-0.7765	3.51e-05	-0.7454	0.0267102	-1.0114	3.98e-08	-0.266	0.13613
MVK_1	0.882344	0.672635	4.84662	0.462784	-0.3143	0.679504	2.5444	7.97e-08	-0.9565	0.0462307	2.8586	1.62e-11	-0.6422	0.0225048	-3.5009	5.46e-34
MVK_2	2.8316	4.54712	0.348627	6.9073	0.7481	0.0112479	-2.9338	1.45e-18	1.2687	0.0019041	-3.6818	4.81e-20	0.5206	0.306131	4.2024	5.48e-25
