# Supplementary material for: PORA1/2-dependent chlorophyll biosynthesis coordinates with carotenoid accumulation to drive petal color patterning in Liriodendron
Source: For Res (Fayettev). 2025 Jul 14;5:e013. doi: 10.48130/forres-0025-0013 (PMC12441795; doi:10.48130/forres-0025-0013)
Supplement: Supplementary file 1 — Supplementary data to this article can be found online. [file FR-2025-5-0013-Supplementary.zip › 10.48130_forres-0025-0013-Suppl-TableS7.xls]

## Sheet: Table S7
Table S7 TPM values of differentially expressed unigenes of carotenoid biosynthesis pathway in Liriodendron petals
	JZ1	JZ2	Lt	Lc	JZ2VSJZ1		LtVSJZ1		LcVSJZ1		LtVSJZ2		LcVSJZ2		LcVSLt
					Log2FC	p-value	Log2FC	p-value	Log2FC	p-value	Log2FC	p-value	Log2FC	p-value	Log2FC	p-value
AAO3_1	1.86218	0.8801	0.0302416	1.12619	-1.0153	0.287961	-5.9178	0.000668805	-0.7326	0.0239936	-4.9025	0.0030205	0.2826	0.991783	5.1851	0.000300984
AAO3_2	2.99388	1.03369	0.0782544	0	-1.4686	0.0121932	-5.1645	5.83e-06	-14.1109	6.01e-20	-3.6959	0.00127032	-12.6424	7.5e-13	-8.9464	0.0211799
ABA2_1	2.67442	1.03926	0	0.45345	-1.2888	0.0995894	-12.6424	1.72e-14	-2.57	4.37e-08	-11.3535	9.96e-07	-1.2812	0.0656726	10.0724	1.61e-05
ABA2_2	35.4918	24.3699	9.70383	9.12392	-0.4804	0.420485	-1.7837	6.97e-33	-1.9658	3.27e-12	-1.3034	0.0438986	-1.4855	0.0023587	-0.1821	0.226296
CCS1_1	19.9907	84.9058	120.728	1.20785	2.1532	8.45e-07	2.6793	4.33e-14	-4.0991	5.88e-12	0.5261	0.187628	-6.2523	2.8e-47	-6.7784	1.26e-34
CCS1_2	11.346	21.464	0	14.039	0.9865	8.5e-07	-15.9021	4.78e-27	0.2888	0.705295	-16.8886	1.82e-28	-0.6977	3.71e-26	16.1909	6.97e-25
CRTISO_1	6.5581	6.17959	10.9029	5.19555	-0.0189	0.992093	0.8089	0.00640143	-0.3529	0.000362671	0.8278	0.0658061	-0.334	8.45e-07	-1.1618	0.000106932
CRTISO_2	1.65615	4.34131	20.9892	0.00392636	1.4603	0.00499289	3.7335	3.94e-25	-8.1068	4.61e-14	2.2731	0.000532756	-9.5671	7.61e-18	-11.8403	8.99e-24
CRTISO_3	7.17614	7.07281	0	7.23665	0.0663	0.802146	-11.9549	6.17e-13	-0.048	0.138433	-12.0212	8.15e-12	-0.1143	0.0779186	11.9069	5.03e-11
CRTZ_1	3.93791	3.20806	2.16424	0.20272	-0.2207	0.631063	-0.7469	0.0618328	-4.3825	3.26e-07	-0.5261	0.325741	-4.1617	4.03e-07	-3.6356	0.000361141
CRTZ_2	16.8668	12.9043	11.5565	129.469	-0.3173	0.156808	-0.4477	0.0107347	2.9627	4.89e-06	-0.1304	0.525393	3.28	6.47e-10	3.4103	5.17e-07
CRTZ_3	214.414	162.197	265.122	9.87094	-0.3308	0.207107	0.415	0.119009	-4.492	1.73e-62	0.7458	0.0328838	-4.1612	6.72e-165	-4.907	9.1e-68
CYP707A_1	117.885	53.1755	29.2194	0.286741	-1.0823	0.000599101	-1.9102	3.87e-07	-8.6762	2.44e-136	-0.8279	0.106098	-7.594	2.71e-159	-6.766	1.25e-32
CYP707A_2	1.53446	0.569839	0.0380195	0.373994	-1.3666	0.0536103	-5.2618	1.22e-15	-2.084	0.00014631	-3.8951	8.06e-05	-0.7174	0.192193	3.1777	0.00239323
CYP707A_3	1.10695	0.613762	0.559151	0.00408442	-0.7852	0.0205777	-0.8867	0.0122588	-8.4717	7.95e-12	-0.1015	0.709722	-7.6865	6.39e-10	-7.585	3.48e-08
CYP97A3_1	1.51587	3.13459	4.30751	0	1.1171	0.0311078	1.5921	2.48e-08	-12.5539	4.13e-14	0.4751	0.47723	-13.671	1.74e-17	-14.1461	6.86e-20
CYP97A3_2	0.339507	0.598138	1.46991	0.979679	0.8783	0.571106	2.2002	0.00830187	1.4991	0.234203	1.3219	0.369841	0.6208	0.82328	-0.7011	0.00563676
CYP97A3_3	3.61544	3.45571	0	9.94592	-0.0003	0.99989	-13.944	2e-19	1.4531	0.000295387	-13.9437	1.3e-16	1.4534	0.000210259	15.3971	4.57e-21
CYP97A3_4	4.49174	3.52317	0.533502	11.126	-0.2851	0.47421	-3.0149	1.06e-05	1.306	0.0098722	-2.7298	0.00170309	1.5911	0.000456681	4.3209	8e-06
CYP97C1_1	5.51282	6.6777	12.5038	2.11981	0.3448	0.225668	1.2709	1.03e-09	-1.3803	2.31e-06	0.9261	0.0124125	-1.7251	3.47e-11	-2.6512	3.94e-14
CYP97C1_2	1.66142	2.07948	0.186616	6.45756	0.3955	0.188228	-3.0719	3.19e-16	1.963	4.14e-05	-3.4674	1.74e-13	1.5676	0.000191561	5.0349	4e-19
CYP97C1_3	0.70243	0.672513	2.09002	0.028273	-0.0214	0.98225	1.6585	0.0192215	-4.5025	0.00131231	1.6799	0.0142491	-4.4811	0.000139603	-6.161	4.13e-07
LCYB	0.862127	0.744302	0	5.49455	-0.1424	0.910883	-11.6242	6.15e-09	2.6714	0.00225392	-11.4818	0.000382492	2.8138	0.125682	14.2956	4.46e-17
lcyE_1	0	0.304434	0	10.0525	10.2408	0.0311961	0	1	15.1789	3.78e-21	-10.2408	0.0404307	4.9381	0.0700996	15.1789	1.93e-20
lcyE_2	0.45829	0.559415	3.69273	0	0.3387	0.707418	3.0752	3.7e-08	-9.7426	2.81e-06	2.7365	0.00708521	-10.0813	2.08e-05	-12.8178	5.07e-13
lcyE_3	0	0.169752	0.621595	9.34749	9.1207	0.104876	11.0362	6.71e-09	14.8218	4.97e-18	1.9155	0.312003	5.7011	0.0168204	3.7856	8.94e-09
lcyE_4	7.98753	7.86874	25.3382	0	0.0446	0.860588	1.7309	0.0815277	-14.8687	1.24e-22	1.6863	0.0692985	-14.9133	3.74e-24	-16.5996	6.91e-17
LCYE_5	0.0401903	0.23724	5.78045	0.0742183	2.7263	0.134352	7.304	2.04e-06	0.8898	0.801617	4.5777	0.00246233	-1.8365	0.18768	-6.4142	7.1e-07
NCED_1	2.57771	0.480165	4.04296	0	-2.3549	0.151858	0.7531	0.16295	-13.4138	2.22e-17	3.108	0.0783575	-11.0589	1	-14.1669	2.49e-15
NCED_2	3.83626	1.92592	46.7419	0.228263	-0.9264	0.0426413	3.6843	1.3e-26	-4.1271	6.12e-09	4.6107	5.95e-21	-3.2006	2.54e-07	-7.8114	2.06e-24
NCED_3	97.3164	54.2558	46.3293	1.64848	-0.7746	0.065947	-0.9885	8.27e-05	-5.9254	5.36e-39	-0.2138	0.326775	-5.1507	3.97e-60	-4.9369	6.27e-37
NCED_4	19.4107	64.7031	33.1296	4.27641	1.8047	1.15e-05	0.849	0.0277391	-2.2262	1.1e-06	-0.9556	0.00716012	-4.0309	1.66e-31	-3.0753	4.75e-11
NCED_5	35.3987	158.791	611.603	3.44371	2.2355	0.00814164	4.1933	3.27e-19	-3.4161	5.04e-07	1.9578	0.0224142	-5.6516	5.66e-14	-7.6094	2.61e-39
PDS_1	1.02261	2.91016	6.26209	0.0762606	1.5799	0.0283389	2.6846	3.41e-11	-3.7045	1.99e-07	1.1047	0.211555	-5.2843	2.06e-11	-6.3891	3.96e-17
PDS_2	20.3463	37.1199	45.4346	24.5425	0.9355	0.0515423	1.2324	4.13e-07	0.2574	0.671196	0.2969	0.758984	-0.6781	0.0143812	-0.975	0.000119252
PSY_1	52.9413	54.2332	2.62988	0	0.1027	0.685084	-4.2502	5.14e-78	-17.6618	6.33e-33	-4.3528	2.74e-40	-17.7644	2.75e-36	-13.4116	8.26e-17
PSY_2	38.4063	40.2763	78.9982	0	0.1359	0.650345	1.1224	5.81e-06	-17.4713	2.72e-31	0.9865	0.00179505	-17.6072	2.53e-35	-18.5937	1.2e-37
PSY_3	10.9317	12.3934	0	7.72138	0.248	0.48786	-15.6593	2.86e-25	-0.5273	0.00808136	-15.9073	2.22e-23	-0.7753	1.72e-05	15.132	8.6e-21
PSY_4	29.2276	30.7169	0	15.1614	0.14	0.63344	-17.0761	4.76e-32	-0.9375	0.00138118	-17.2161	8.1e-28	-1.0775	0.000244089	16.1386	1.15e-21
PSY_5	35.4239	28.7529	0	2.42345	-0.233	0.503566	-17.0816	1.16e-31	-3.9136	2.72e-24	-16.8486	2.07e-27	-3.6806	5.57e-32	13.1679	5.5e-13
PSY_6	6.30617	8.23036	0	32.2632	0.45	0.45177	-14.5899	1.04e-20	2.3595	2.26e-05	-15.0399	6.03e-17	1.9095	0.0033813	16.9494	1.1e-24
VDE_1	2.04362	1.29859	4.46904	0	-0.5862	0.151141	1.2263	0.00023182	-12.4868	2.43e-14	1.8126	8.3e-05	-11.9006	2.67e-13	-13.7132	2.85e-17
VDE_2	2.33249	1.27901	0.0482039	12.9828	-0.7948	0.0548455	-5.6467	2.64e-19	2.5179	0.00312634	-4.8519	4.08e-12	3.3126	9.66e-07	8.1645	1.03e-15
VDE_3	0.0247947	0.012777	0.00694145	1.15985	-0.9475	0.728029	-1.433	0.519417	5.6396	4.01e-06	-0.4854	0.887707	6.5871	9.55e-07	7.0725	4.17e-06
ZDS_1	114.832	231.66	481.113	76.0053	1.0827	0.0707799	2.1509	7.7e-11	-0.6101	0.0233059	1.0682	0.109559	-1.6928	6.67e-05	-2.761	1.47e-38
ZDS_2	2.08462	3.2194	4.18155	5.68492	0.6962	0.237047	1.0847	0.00459947	1.4401	0.0207223	0.3885	0.647094	0.7439	0.413883	0.3554	0.787111
ZEP_1	0.097476	0.0328459	0	1.36788	-1.4232	0.300672	-8.6196	0.000711184	3.8444	7.72e-07	-7.1964	0.229666	5.2676	8.81e-09	12.464	9.62e-11
ZEP_2	2.11383	1.3765	0.686132	0	-0.5574	1	-1.5541	5.43e-05	-13.0774	8.08e-17	-0.9967	0.341858	-12.52	1	-11.5232	1.19e-09
ZEP_3	1.14321	0.812468	0.514096	0	-0.4254	0.559829	-1.0712	9.12e-07	-13.2839	2.24e-17	-0.6458	0.393976	-12.8585	2.09e-11	-12.2127	2.14e-13
ZEP_4	1.88359	2.42586	1.12125	3.63046	0.429	0.155228	-0.6869	0.0147565	0.9345	0.0648606	-1.1159	0.0035765	0.5055	0.330663	1.6214	0.00102659
ZEP_5	0.658907	0.394549	0.0829494	1.16426	-0.6904	0.209095	-2.8413	0.00126762	0.7728	0.500027	-2.1509	0.0651851	1.4632	0.0517416	3.6141	0.00651166
ZEP_6	2.64948	0.883578	0.0575171	24.0474	-1.5264	0.12727	-5.4405	3.81e-21	3.1821	9.96e-14	-3.9141	0.00309634	4.7084	1.8e-06	8.6225	1.11e-30
Z-ISO	12.6965	25.7442	18.4918	9.58382	1.0878	0.0001572	0.6343	0.0115968	-0.3867	0.158749	-0.4535	0.137767	-1.4746	2.87e-05	-1.0211	0.0227614
