# Supplementary material for: PORA1/2-dependent chlorophyll biosynthesis coordinates with carotenoid accumulation to drive petal color patterning in Liriodendron
Source: For Res (Fayettev). 2025 Jul 14;5:e013. doi: 10.48130/forres-0025-0013 (PMC12441795; doi:10.48130/forres-0025-0013)
Supplement: Supplementary file 1 — Supplementary data to this article can be found online. [file FR-2025-5-0013-Supplementary.zip › 10.48130_forres-0025-0013-Suppl-TableS8.xls]

## Sheet: Table S8
Table S8 TPM values of differentially expressed unigenes of chlorophyll synthesis and degradation in Liriodendron petals
	JZ1	JZ2	Lt	Lc	JZ2VSJZ1		LtVSJZ1		LcVSJZ1		LtVSJZ2		LcVSJZ2		LcVSLt
					Log2FC	p-value	Log2FC	p-value	Log2FC	p-value	Log2FC	p-value	Log2FC	p-value	Log2FC	p-value
CAO	7.99156	5.37668	3.48567	11.7808	-0.5095	0.29361	-1.119	1.02e-05	0.5689	0.585087	-0.6095	0.245285	1.0783	0.129282	1.6879	0.00736547
CHLE	7.17645	5.09353	8.01838	64.7137	-0.4282	0.370028	0.2389	0.708523	3.1871	7.94e-07	0.6671	0.103324	3.6153	9.06e-19	2.9482	7.38e-08
chlG	0.383459	0.740086	2.12017	0	1.0183	0.41355	2.5687	0.0184624	-10.027	0.00442515	1.5504	0.00333646	-11.0453	6.24e-11	-12.5957	2.23e-13
chlH_1	0.973246	0.845859	0.931948	86.4081	-0.1361	0.854737	0.0084	0.845653	6.5076	6.9e-16	0.1445	0.959127	6.6438	1.03e-31	6.4992	6.04e-21
chlI_1	6.49744	14.6186	30.0845	11.672	1.2422	0.0183374	2.2936	8.12e-29	0.856	0.257466	1.0514	0.113212	-0.3862	0.193031	-1.4376	0.00099394
chlI_2	0.401161	0.447579	0.667075	2.21936	0.228	0.710808	0.8471	0.195461	2.475	0.000572749	0.6191	0.264348	2.247	1.38e-06	1.6279	0.00284921
CLH_1	7.30145	11.2115	4.41592	2.02101	0.6872	0.0271264	-0.6299	0.00226788	-1.886	1.11e-17	-1.317	0.00147719	-2.5732	5.43e-23	-1.2562	7.97e-05
CLH_2	3.08479	1.73078	0	0	-0.7582	0.154408	-12.7264	3.61e-15	-12.7264	1.5e-15	-11.9682	2.92e-10	-11.9682	3.61e-12	0	1
CLH_3	10.8276	6.09859	1.29222	29.5041	-0.7671	0.195103	-2.9629	2.49e-27	1.468	0.0459999	-2.1958	0.00200883	2.2351	0.003165	4.4309	4.69e-10
chlP_1	33.3772	40.3246	57.4074	247.908	0.342	0.412073	0.8663	0.0125762	2.9092	1.1e-05	0.5243	0.236506	2.5672	5.99e-07	2.0429	0.000576448
chlP_2	2.14444	0.315813	4.14146	0.555043	-2.7126	1.92e-07	1.043	0.000129071	-2.0078	2.09e-06	3.7556	2.78e-10	0.7048	0.597399	-3.0508	3.9e-10
chlP_3	0	0.307092	0.294465	1.21902	9.4443	3.75e-05	9.4305	7.01e-05	11.2877	6.49e-07	-0.0139	0.897175	1.8434	0.0504035	1.8573	0.111376
DVR_1	1.47549	1.2002	1.30061	11.5309	-0.2307	0.554281	-0.0901	0.562222	2.984	9.52e-07	0.1406	0.936062	3.2148	3.84e-11	3.0741	6.77e-07
DVR_2	0.906389	0.76175	3.32948	0.00785272	-0.1701	0.730905	1.9708	5.8e-07	-7.4463	4.57e-09	2.1409	3.4e-06	-7.2761	1.23e-09	-9.417	4.04e-14
EARX_1	11.1609	9.25066	4.99103	15.2897	-0.2039	0.51184	-1.0676	1.71e-09	0.4621	0.761344	-0.8637	0.0176903	0.666	0.347855	1.5297	0.00709776
EARX_2	1.11037	0.936725	0.902021	0	-0.1773	0.744916	-0.2327	0.435163	-11.4495	6.03e-12	-0.0555	0.809685	-11.2722	1.11e-09	-11.2167	3.8e-09
FXN_1	3.47251	1.83233	0.236263	4.46947	-0.8448	0.0117328	-3.7954	0.0508439	0.3378	0.928244	-2.9506	0.0489499	1.1826	0.00191296	4.1332	0.0149604
FXN_2	3.95838	2.56833	3.02738	5.76024	-0.5525	0.0882121	-0.2862	0.123267	0.5011	0.645045	0.2662	0.674409	1.0536	0.0102595	0.7874	0.13112
FXN_3	0.7553	0	13.0384	0	-10.1464	6.38e-06	4.1972	2.96e-28	-10.1464	8.74e-07	14.3436	2.26e-18	0	1	-14.3436	3.27e-20
HCAR_1	0.146891	0.197121	0.00756041	2.00967	0.4796	0.734523	-3.8278	0.0674265	3.8117	0.000855735	-4.3074	0.0162036	3.3321	2.14e-05	7.6395	2.54e-07
HCAR_2	1.06088	2.27363	1.00737	0	1.1684	0.00341251	0.012	0.789769	-11.6393	4.44e-12	-1.1564	0.00704127	-12.8078	5.78e-16	-11.6514	3.98e-11
HCAR_3	0.517519	0.522308	0.0456306	7.58255	0.074	0.92287	-3.3045	0.00124605	3.9026	6.2e-07	-3.3785	0.00343006	3.8286	5.25e-09	7.2071	1.45e-10
HCAR_4	0	0	1.11378	1.42156	0	1	11.7841	9.8e-12	12.0701	1.46e-09	11.7841	2.84e-10	12.0701	4.36e-10	0.286	0.931355
HCAR_5	2.78539	3.30014	3.70547	0	0.3124	0.335172	0.4985	0.0293352	-13.0166	1.07e-16	0.1861	0.844232	-13.329	8.02e-18	-13.515	7.68e-18
HCAR_6	0	0	4.23358	5.12162	0	1	13.6948	1.52e-18	13.9141	3.4e-13	13.6948	1.89e-16	13.9141	1.46e-14	0.2193	0.991141
HEMA_1	3.63431	5.31397	7.16897	0.102527	0.6143	0.1082	1.0641	1.84e-05	-5.1379	7.87e-21	0.4498	0.416405	-5.7522	3.07e-33	-6.202	4.78e-27
HEMA_2	7.24648	4.26875	3.53471	3.03147	-0.6975	0.0248879	-0.9461	0.000206383	-1.2714	2.22e-08	-0.2487	0.374594	-0.5739	3.2e-06	-0.3253	0.113723
HEMA_3	6.34344	10.1581	3.85742	89.322	0.748	0.0282949	-0.6334	1.46e-05	3.8332	2.05e-12	-1.3813	3.16e-05	3.0852	2.63e-10	4.4666	1.76e-16
HEMD	1.96571	2.14864	4.59377	1.21366	0.2012	0.664615	1.3056	0.000956393	-0.751	0.0371426	1.1044	0.0391617	-0.9522	0.00561299	-2.0566	2.5e-07
hemE_1	15.8218	16.542	25.779	42.3852	0.1338	0.460522	0.7933	1.08e-09	1.4327	0.0213643	0.6594	0.0205992	1.2989	0.011667	0.6395	0.42623
hemE_2	4.2053	0.804218	0.850626	10.8674	-2.3152	6.34e-11	-2.2067	1.16e-23	1.3752	0.0153802	0.1085	0.985791	3.6905	2.28e-16	3.582	2.98e-12
hemE_3	5.87146	5.86682	3.81721	0	0.0674	0.795855	-0.5232	0.00186164	-13.7669	2.03e-19	-0.5906	0.0717748	-13.8343	7.04e-20	-13.2438	2.1e-16
hemE_4	1.26561	1.17646	2.59677	0.293498	-0.0416	0.927175	1.1277	0.00806759	-2.1316	1.32e-08	1.1693	0.0361862	-2.09	9.56e-10	-3.2593	1.04e-10
hemE_5	11.0284	13.1487	21.1777	0.21028	0.3255	0.127701	1.0346	2.77e-07	-5.5954	0.000240151	0.7092	0.051586	-5.9209	0.00400484	-6.63	3.75e-05
HEMF_1	0.963396	1.09463	0.077423	7.0211	0.2559	0.47176	-3.6031	2.81e-08	2.8824	2.2e-07	-3.8591	1.58e-05	2.6265	2.91e-07	6.4856	1.39e-10
HEMF_2	0	0.0584093	0	32.0794	6.3219	0.415232	0	1	15.3412	1.67e-20	-6.3219	0.420804	9.0192	4.31e-29	15.3412	1.27e-19
HEMF_3	1.73351	2.64557	37.9468	12.1488	0.6819	0.159847	4.5461	3.79e-99	2.822	1.22e-07	3.8643	1.49e-13	2.1401	0.000168641	-1.7241	5.28e-05
HEMF_4	23.3423	25.124	0	47.4811	0.1773	0.483499	-15.2971	1.36e-24	1.0355	0.16655	-15.4743	1.28e-22	0.8583	0.203451	16.3326	1.78e-20
hemH_1	1.13108	0.462206	0.421186	0	-1.2355	0.0378777	-1.3345	0.020554	-11.5872	3.84e-10	-0.099	0.757917	-10.3517	3.79e-09	-10.2527	7.38e-07
hemH_10	45.8411	22.365	14.632	5.01031	-0.9676	0.00162519	-1.5519	2.09e-09	-3.2162	3.14e-32	-0.5842	0.0784454	-2.2486	5.89e-49	-1.6644	9.1e-08
hemH_11	5.01389	4.16031	1.90104	10.4474	-0.206	0.669972	-1.2965	3.81e-05	1.0257	0.0116887	-1.0905	0.0697821	1.2317	0.0409734	2.3222	2.54e-06
hemH_2	0	0.453957	15.1825	0	10.4919	0.00156004	15.5782	2.37e-25	0	1	5.0864	6.25e-05	-10.4919	0.0456336	-15.5782	1.66e-24
hemH_3	9.40494	5.84501	6.20295	0.978644	-0.6187	0.105403	-0.5101	0.0339939	-3.2747	1.88e-18	0.1087	0.99681	-2.6559	1.39e-41	-2.7646	3.28e-21
hemH_4	2.06684	0.949134	0.0945051	0.784751	-1.0546	0.0800751	-4.383	0.022252	-1.4179	7.07e-05	-3.3284	0.0288793	-0.3633	0.231802	2.9651	0.0961296
hemH_5	0.194947	1.00409	0.38243	0.444051	2.4107	0.000961609	1.0577	0.20532	1.1587	0.199555	-1.353	0.0783689	-1.2519	0.00431138	0.1011	0.802659
hemH_6	2.52567	4.8021	9.71056	0	0.9926	0.0107441	2.0203	1.09e-26	-13.7356	4.94e-19	1.0277	0.0397771	-14.7281	5.39e-22	-15.7559	2.73e-25
hemH_7	26.1524	12.8807	2.5479	20.8253	-0.9551	0.0102732	-3.2651	1.98e-26	-0.3459	0.0495583	-2.31	3.38e-09	0.6092	0.153745	2.9192	1.11e-13
hemH_8	13.3727	8.56955	10.3854	1.00166	-0.5734	0.0695834	-0.2805	0.0962001	-3.7526	3.01e-30	0.2929	0.566879	-3.1792	3.26e-50	-3.4721	4.27e-26
hemH_9	2.81494	3.32605	0.0202191	5.84545	0.3085	0.307535	-6.9441	1.46e-33	1.04	0.00105804	-7.2527	1.89e-22	0.7314	0.115887	7.9841	1.08e-29
hemL	33.9311	42.8438	54.2172	98.6322	0.4048	0.0671298	0.7682	9.11e-05	1.5524	0.0106074	0.3634	0.362501	1.1476	0.03033	0.7842	0.286361
HEMY_1	4.97754	5.56369	4.64693	0.149733	0.2269	0.498914	-0.0079	0.569549	-5.0386	3.21e-45	-0.2348	0.436787	-5.2655	6.95e-41	-5.0307	9.36e-31
HEMY_2	2.43886	2.09144	0.701573	5.78485	-0.1549	0.674514	-1.7128	1.99e-14	1.2233	0.000167235	-1.5579	0.000275365	1.3782	0.000537461	2.9361	1.2e-21
HY2_1	0.885645	1.7721	1.67036	0.775493	1.0691	1	1.0126	1	-0.1858	0.805762	-0.0565	0.73258	-1.2549	0.00130846	-1.1984	0.0160754
HY2_2	1.82734	0.0879727	2.98148	0.181757	-4.3318	0.216259	0.7903	0.681401	-3.4349	0.117509	5.1222	0.000203403	0.8969	0.880009	-4.2253	0.00523429
HY2_3	0	1.50193	1.27525	0	11.1882	1.28e-07	10.9561	3.86e-09	0	1	-0.232	0.641809	-11.1882	1.05e-08	-10.9561	4.8e-09
HY2_4	0.116791	2.27142	0	1.2974	4.3278	1.12e-07	-7.3517	0.104562	3.4351	0.00161257	-11.6795	1.11e-10	-0.8927	0.0047504	10.7868	2.52e-07
NYC1_1	1.21575	1.562	0.74038	1.54139	0.4277	0.158522	-0.6336	0.011011	0.3556	0.967063	-1.0612	0.00152285	-0.0721	0.31789	0.9891	0.136061
NYC1_2	0.939911	0.1588	0.184749	2.70801	-2.4686	0.10279	-2.2224	0.00194568	1.5188	0.0257127	0.2462	0.937913	3.9874	0.00237304	3.7412	8.94e-07
PAO	38.0671	23.5447	6.92495	0	-0.6292	0.261078	-2.3717	1.64e-52	-16.8284	8.91e-31	-1.7424	0.00458489	-16.1992	3.55e-24	-14.4568	8.98e-21
PBSA1_1	118.878	78.0265	83.1038	31.7055	-0.5407	0.0704545	-0.4282	1.62e-05	-1.9345	1.11e-31	0.1126	0.992554	-1.3938	2.64e-13	-1.5064	7.41e-24
PBSA1_2	12.6692	6.38865	6.91355	1.85712	-0.926	0.145529	-0.7807	4.09e-07	-2.7888	2.36e-31	0.1452	0.950899	-1.8628	0.000507038	-2.008	1.16e-14
PBSA1_3	14.313	7.91248	0	9.43138	-0.7925	0.155503	-14.6824	6.07e-22	-0.6089	0.00938705	-13.8899	8.37e-14	0.1836	0.828172	14.0735	3.44e-16
PORA_1	6.14403	7.53404	12.518	23.9897	0.363	0.483567	1.1042	0.0134784	1.9675	0.00399877	0.7411	0.19669	1.6044	0.00120571	0.8633	0.166867
PORA_2	12.1869	9.36955	17.5576	330.308	-0.3062	0.802079	0.5989	0.729391	4.7624	1.87e-07	0.9051	0.541748	5.0686	4.72e-10	4.1635	0.000568994
PORA_3	1.69822	2.88287	0.954976	0	0.8403	0.469636	-0.7604	0.64512	-12.2771	2.35e-08	-1.6007	0.282276	-13.1174	6.64e-06	-11.5167	0.000488224
PPH_1	0.75659	0.779933	0.206572	3.84761	0.1065	0.766135	-1.7863	6.17e-05	2.3439	1.68e-05	-1.8928	0.00032757	2.2374	6.71e-07	4.1302	1.91e-11
PPH_2	0.892315	1.2586	0.0147939	1.66581	0.5643	0.077039	-5.839	7.67e-16	0.9041	0.177152	-6.4033	1.6e-15	0.3398	0.96033	6.7431	1.41e-13
PPH_3	1.28188	0.578928	0.0404245	0.82709	-1.0869	0.157022	-4.9449	6.07e-08	-0.6818	0.0761846	-3.858	0.00368039	0.4051	0.928529	4.263	0.000375663
PPH_4	4.23295	3.44608	0.379579	0.51105	-0.2703	0.76391	-3.1579	1.27e-05	-3.1579	0.000877534	-2.8875	0.0240677	-2.8875	0.0258607	0	0.887742
PPH_5	77.5542	49.7283	22.0032	17.2146	-0.5779	0.35875	-1.7308	1.66e-25	-2.1517	2.54e-06	-1.1529	0.083772	-1.5738	0.00615918	-0.4209	0.224253
PPH_6	2.00543	3.47982	7.4355	12.8951	0.867	0.0867828	1.9912	2.28e-07	2.7099	0.000162548	1.1242	0.0747185	1.8429	0.00825835	0.7187	0.477453
PPH_7	0.227441	0.301777	0	2.21088	0.4871	0.472528	-10.2916	1.07e-07	3.3007	1.72e-07	-10.7786	5.42e-07	2.8136	1.82e-05	13.5922	1.25e-13
SGR_1	2.26046	3.43619	2.88161	1.28258	0.672	0.0284714	0.4593	0.445325	-0.8719	0.0018879	-0.2127	0.604882	-1.5439	8.58e-09	-1.3312	0.00865873
SGR_2	0.101021	0.0255541	0.0756041	3.89595	-1.926	0.582313	-0.341	0.871024	5.2559	0.000393713	1.585	0.699011	7.1819	1.72e-08	5.5969	3.41e-05
SGR_3	1.12488	0.392503	0.235071	6.24151	-1.4743	0.0386047	-2.2461	0.00135525	2.4865	0.00340362	-0.7717	0.37953	3.9608	3.92e-07	4.7326	7.66e-07
SGR_4	0.952027	0.703612	0.376804	4.61763	-0.3782	0.327277	-1.2811	0.0127529	2.3134	0.00337835	-0.9029	0.144489	2.6916	6.73e-05	3.5945	0.000108147
SGR_5	0.270333	1.2804	1.49607	0	2.2842	0.221214	2.5456	0.0561044	-6.6912	0.270904	0.2614	0.940912	-8.9754	0.00519531	-9.2368	0.000381083
SGR_6	4.7472	8.04853	0.127429	0.963557	0.8553	0.18218	-5.013	6.09e-12	-2.3748	1.01e-06	-5.8684	9.68e-09	-3.2301	2.48e-07	2.6383	0.0371832
SGR_7	128.075	175.732	1.87729	0	0.5297	0.0875382	-6.0005	5.11e-15	-17.5799	2.46e-34	-6.5302	7.48e-19	-18.1095	1.57e-36	-11.5793	5.17e-08
SGR_8	162.93	202.322	270.509	39.8999	0.3863	0.238095	0.8283	1.48e-05	-2.0831	4.02e-10	0.4419	0.410741	-2.4695	1.84e-13	-2.9114	7.36e-14
SGR_9	1.33242	1.61351	0.0817839	0	0.3434	0.44133	-4.0218	1.14e-07	-11.1163	6.16e-10	-4.3653	4.62e-08	-11.4598	3.04e-12	-7.0945	0.192928
