# Supplementary material for: PORA1/2-dependent chlorophyll biosynthesis coordinates with carotenoid accumulation to drive petal color patterning in Liriodendron
Source: For Res (Fayettev). 2025 Jul 14;5:e013. doi: 10.48130/forres-0025-0013 (PMC12441795; doi:10.48130/forres-0025-0013)
Supplement: Supplementary file 1 — Supplementary data to this article can be found online. [file FR-2025-5-0013-Supplementary.zip › 10.48130_forres-0025-0013-Suppl-TableS9.xls]

## Sheet: Table S9
Table S9 Statistics of carotenoid and chlorophyll contents in Liriodendron petals
Group	α- carotene (ug/g)	β-carotene (ug/g)	γ-carotene (ug/g)	ε-carotene (ug/g)	Lutein (ug/g)	Violaxanthin (ug/g)	Anther Xanthin (ug/g)	Neoxanthin (ug/g)	Zeaxanthin (ug/g)	β-Cryptoxanthin (ug/g)	Lycopene (ug/g)	Phytofluene (ug/g)	Phytoene (ug/g)	Astaxanthin (ug/g)	Capsanthin (ug/g)	β-apocarotene aldehyde (ug/g)	α-cryptoxanthin (ug/g)	Chrysanthemum (ug/g)	Chlorophyll a	Chlorophyll b
JZ1	25.4372	6.3507	216.321	4.963	45.2215	39.774	0.7505	29.8667	109.683	N/A	4.9326	N/A	N/A	N/A	N/A	0.6059	39.1559	N/A	12.23	4.23
JZ1	23.306	6.7008	223.465	6.2659	42.4036	33.0027	0.6549	26.3805	89.8768	N/A	5.2882	N/A	N/A	N/A	N/A	0.5674	42.6119	N/A	11.02	5.35
JZ1	24.9805	6.9237	234.895	6.327	42.7167	31.9254	0.7093	25.9703	99.974	N/A	5.4098	N/A	N/A	N/A	N/A	0.5698	43.2402	N/A	9.89	4.27
JZ2	17.2679	6.0605	203.697	5.096	27.5576	26.8436	0.6398	20.7221	39.6437	N/A	4.9553	N/A	N/A	N/A	N/A	0.4783	26.5901	N/A	10.12	6.23
JZ2	17.4193	5.7124	188.072	4.1852	27.5576	26.7926	0.5979	20.7221	39.3542	N/A	4.6652	N/A	N/A	N/A	N/A	0.4815	24.8721	N/A	12.22	5.78
JZ2	21.6568	6.8517	237.788	5.7639	27.4953	26.8946	0.6119	21.3337	38.2924	N/A	5.3178	N/A	N/A	N/A	N/A	0.4831	31.2753	N/A	10.89	7.12
Lt	11.3796	2.014	6.1763	2.6227	94.8198	18.603	0.5723	26.329	108.5	N/A	2.0183	N/A	78.5209	N/A	N/A	0.4435	16.8164	N/A	28.29	7.13
Lt	22.1531	2.0743	8.4563	3.3257	66.394	9.2277	0.7817	14.5494	186.931	N/A	2.0602	N/A	N/A	N/A	N/A	0.4668	36.435	N/A	30.92	6.34
Lt	14.7237	1.9815	5.0826	3.0739	70.9321	8.6028	0.8576	14.1235	165.349	N/A	1.995	N/A	N/A	N/A	N/A	0.4571	34.9351	N/A	31.82	7.01
Lc	36.7928	2.0633	8.2342	2.2592	406.843	82.4673	N/A	116.427	23.7228	N/A	2.1223	N/A	N/A	N/A	N/A	0.4423	6.5041	N/A	191.23	102.13
Lc	13.623	2.1533	5.9533	1.9584	169.965	34.464	N/A	57.9796	14.0826	N/A	2.1907	N/A	N/A	N/A	N/A	0.4731	2.7706	N/A	189.38	107.37
Lc	24.9508	2.1996	7.9527	2.2742	180.494	33.7963	N/A	58.647	11.376	N/A	2.2454	N/A	N/A	N/A	N/A	0.4722	2.7535	N/A	187.45	105.83
